# Supplementary material for: Improved Detection of Polysulfated Oligosaccharides by Mass Spectrometry Applicable to Miniaturized Samples
Source: Molecules. 2024 Nov 28;29(23):5642. doi: 10.3390/molecules29235642 (PMC11643541; doi:10.3390/molecules29235642)
Supplement: Supplementary file 1 [file molecules-29-05642-s001.zip]

Archive with 2 entries (2 files):
- molecules-3306402-supplementary-proofreading.pdf
- MS spectra .xlsx
