# Supplementary material for: Improved Detection of Polysulfated Oligosaccharides by Mass Spectrometry Applicable to Miniaturized Samples
Source: Molecules. 2024 Nov 28;29(23):5642. doi: 10.3390/molecules29235642 (PMC11643541; doi:10.3390/molecules29235642)
Supplement: Supplementary file 1 [file molecules-29-05642-s001.zip › MS spectra .xlsx]

## Sheet: NanoESI spectra
Nano-ESI
FDPX 50 µM in water			FDPX 50µM - Dowex Resin (Nacl)			FDPX 50µM - Dowex resin (KCl)			FDPX 50µM - Bisulfite monolithic column ( NaCl)			FDPX 50 µM - SMES monolithic column (NaCl)
m/z	intensity		m/z	intensity		m/z	intensity		m/z	intensity		m/z	Intensité
69.871	0		69.871	0		69.871	0		69.871	0		69.9957	71
69.8758	0		69.8758	0		69.8758	0		69.8758	0		70.0005	55
69.8806	0		69.8806	0		69.8806	0		69.8806	0		70.0052	46
69.8854	0		69.8854	0		69.8854	0		69.8854	0		70.01	40
69.8902	0		69.8902	0		69.8902	0		69.8902	0		70.0148	51
69.895	0		69.895	0		69.895	0		69.895	0		70.0196	85
69.8998	0		69.8998	0		69.8998	0		69.8998	0		70.0244	94
69.9046	0		69.9046	0		69.9046	0		69.9046	0		70.0292	147
69.9093	0		69.9093	0		69.9093	0		69.9093	0		70.034	299
69.9141	0		69.9141	0		69.9141	0		69.9141	0		70.0388	341
69.9189	0		69.9189	0		69.9189	0		69.9189	0		70.0436	235
69.9237	0		69.9237	0		69.9237	0		69.9237	0		70.0484	177
69.9285	0		69.9285	0		69.9285	0		69.9285	0		70.0532	98
69.9333	0		69.9333	0		69.9333	0		69.9333	0		70.058	15
69.9381	0		69.9381	0		69.9381	0		69.9381	0		70.0628	104
69.9429	0		69.9429	0		69.9429	0		69.9429	0		70.0676	160
69.9477	0		69.9477	0		69.9477	0		69.9477	0		70.0724	141
69.9525	0		69.9525	0		69.9525	0		69.9525	0		70.0772	69
69.9573	0		69.9573	0		69.9573	0		69.9573	0		70.082	65
69.9621	0		69.9621	0		69.9621	0		69.9621	0		70.0868	38
69.9669	0		69.9669	0		69.9669	0		69.9669	0		70.0916	74
69.9717	0		69.9717	0		69.9717	0		69.9717	0		70.0964	72
69.9765	0		69.9765	0		69.9765	0		69.9765	0		70.1012	49
69.9813	0		69.9813	0		69.9813	0		69.9813	0		70.106	42
69.9861	0		69.9861	0		69.9861	0		69.9861	0		70.1108	99
69.9909	0		69.9909	0		69.9909	0		69.9909	0		70.1156	109
69.9957	362		69.9957	32		69.9957	31		69.9957	10		70.1204	126
70.0005	967		70.0005	42		70.0005	70		70.0005	15		70.1252	77
70.0052	1186		70.0052	70		70.0052	165		70.0052	18		70.13	37
70.01	899		70.01	114		70.01	186		70.01	14		70.1348	11
70.0148	570		70.0148	99		70.0148	209		70.0148	22		70.1396	0
70.0196	438		70.0196	74		70.0196	197		70.0196	24		70.1588	0
70.0244	301		70.0244	72		70.0244	167		70.0244	20		70.1636	12
70.0292	190		70.0292	90		70.0292	131		70.0292	30		70.1684	0
70.034	136		70.034	223		70.034	176		70.034	18		70.178	0
70.0388	166		70.0388	293		70.0388	221		70.0388	17		70.1828	31
70.0436	160		70.0436	251		70.0436	189		70.0436	42		70.1876	12
70.0484	142		70.0484	118		70.0484	158		70.0484	50		70.1924	16
70.0532	172		70.0532	71		70.0532	133		70.0532	42		70.1973	53
70.058	140		70.058	102		70.058	100		70.058	34		70.2021	11
70.0628	111		70.0628	83		70.0628	100		70.0628	20		70.2069	0
70.0676	130		70.0676	56		70.0676	112		70.0676	10		70.2117	33
70.0724	162		70.0724	75		70.0724	81		70.0724	10		70.2165	28
70.0772	165		70.0772	100		70.0772	96		70.0772	25		70.2213	17
70.082	148		70.082	88		70.082	60		70.082	46		70.2261	10
70.0868	177		70.0868	53		70.0868	53		70.0868	46		70.2309	35
70.0916	211		70.0916	54		70.0916	51		70.0916	17		70.2357	44
70.0964	130		70.0964	38		70.0964	47		70.0964	14		70.2405	7
70.1012	125		70.1012	48		70.1012	72		70.1012	42		70.2453	9
70.106	112		70.106	65		70.106	97		70.106	48		70.2501	27
70.1108	115		70.1108	94		70.1108	117		70.1108	42		70.2549	1
70.1156	79		70.1156	72		70.1156	68		70.1156	40		70.2597	10
70.1204	89		70.1204	71		70.1204	36		70.1204	66		70.2645	0
70.1252	106		70.1252	60		70.1252	41		70.1252	63		70.2789	0
70.13	133		70.13	66		70.13	45		70.13	27		70.2837	26
70.1348	134		70.1348	49		70.1348	41		70.1348	23		70.2885	5
70.1396	118		70.1396	31		70.1396	43		70.1396	9		70.2934	0
70.1444	81		70.1444	29		70.1444	39		70.1444	2		70.3126	0
70.1492	67		70.1492	44		70.1492	37		70.1492	29		70.3174	27
70.154	98		70.154	58		70.154	75		70.154	52		70.3222	93
70.1588	123		70.1588	36		70.1588	58		70.1588	46		70.327	68
70.1636	118		70.1636	19		70.1636	40		70.1636	57		70.3318	36
70.1684	113		70.1684	18		70.1684	23		70.1684	65		70.3366	40
70.1732	102		70.1732	33		70.1732	31		70.1732	81		70.3414	18
70.178	127		70.178	42		70.178	36		70.178	60		70.3462	8
70.1828	117		70.1828	54		70.1828	26		70.1828	18		70.351	1
70.1876	103		70.1876	36		70.1876	18		70.1876	16		70.3559	0
70.1924	114		70.1924	29		70.1924	36		70.1924	30		70.3607	0
70.1973	122		70.1973	47		70.1973	23		70.1973	46		70.3655	21
70.2021	112		70.2021	42		70.2021	18		70.2021	65		70.3703	48
70.2069	67		70.2069	35		70.2069	41		70.2069	35		70.3751	18
70.2117	121		70.2117	45		70.2117	50		70.2117	20		70.3799	18
70.2165	131		70.2165	32		70.2165	38		70.2165	16		70.3847	11
70.2213	128		70.2213	18		70.2213	39		70.2213	17		70.3895	22
70.2261	90		70.2261	25		70.2261	35		70.2261	8		70.3943	45
70.2309	98		70.2309	28		70.2309	32		70.2309	20		70.3991	23
70.2357	102		70.2357	18		70.2357	73		70.2357	18		70.4039	0
70.2405	154		70.2405	40		70.2405	65		70.2405	32		70.4088	31
70.2453	138		70.2453	26		70.2453	46		70.2453	32		70.4136	79
70.2501	106		70.2501	43		70.2501	18		70.2501	24		70.4184	41
70.2549	125		70.2549	32		70.2549	56		70.2549	23		70.4232	32
70.2597	117		70.2597	15		70.2597	40		70.2597	17		70.428	45
70.2645	105		70.2645	19		70.2645	39		70.2645	29		70.4328	12
70.2693	118		70.2693	16		70.2693	54		70.2693	20		70.4376	0
70.2741	99		70.2741	45		70.2741	46		70.2741	28		70.4424	47
70.2789	125		70.2789	53		70.2789	65		70.2789	41		70.4472	89
70.2837	151		70.2837	55		70.2837	38		70.2837	31		70.4521	91
70.2885	126		70.2885	25		70.2885	40		70.2885	47		70.4569	60
70.2934	119		70.2934	27		70.2934	48		70.2934	76		70.4617	34
70.2982	103		70.2982	49		70.2982	29		70.2982	80		70.4665	28
70.303	94		70.303	56		70.303	51		70.303	63		70.4713	42
70.3078	101		70.3078	59		70.3078	33		70.3078	35		70.4761	79
70.3126	132		70.3126	42		70.3126	23		70.3126	12		70.4809	32
70.3174	165		70.3174	33		70.3174	31		70.3174	15		70.4857	0
70.3222	115		70.3222	38		70.3222	52		70.3222	13		70.505	0
70.327	142		70.327	62		70.327	32		70.327	49		70.5098	29
70.3318	157		70.3318	60		70.3318	59		70.3318	64		70.5146	16
70.3366	179		70.3366	54		70.3366	60		70.3366	48		70.5194	17
70.3414	198		70.3414	36		70.3414	95		70.3414	36		70.5243	15
70.3462	170		70.3462	36		70.3462	69		70.3462	17		70.5291	6
70.351	170		70.351	88		70.351	40		70.351	18		70.5339	0
70.3559	153		70.3559	140		70.3559	62		70.3559	36		70.5483	0
70.3607	154		70.3607	104		70.3607	101		70.3607	52		70.5531	20
70.3655	157		70.3655	78		70.3655	109		70.3655	43		70.558	16
70.3703	178		70.3703	55		70.3703	77		70.3703	46		70.5628	0
70.3751	127		70.3751	31		70.3751	60		70.3751	54		70.5772	0
70.3799	98		70.3799	46		70.3799	82		70.3799	36		70.582	26
70.3847	97		70.3847	30		70.3847	143		70.3847	28		70.5869	16
70.3895	150		70.3895	19		70.3895	152		70.3895	46		70.5917	29
70.3943	127		70.3943	20		70.3943	118		70.3943	89		70.5965	80
70.3991	102		70.3991	26		70.3991	103		70.3991	63		70.6013	109
70.4039	117		70.4039	38		70.4039	84		70.4039	42		70.6061	52
70.4088	112		70.4088	49		70.4088	44		70.4088	31		70.6109	67
70.4136	135		70.4136	23		70.4136	44		70.4136	29		70.6158	44
70.4184	143		70.4184	50		70.4184	58		70.4184	37		70.6206	15
70.4232	129		70.4232	49		70.4232	54		70.4232	46		70.6254	0
70.428	158		70.428	50		70.428	42		70.428	37		70.6302	0
70.4328	127		70.4328	89		70.4328	59		70.4328	39		70.635	4
70.4376	120		70.4376	68		70.4376	125		70.4376	31		70.6399	29
70.4424	130		70.4424	28		70.4424	146		70.4424	14		70.6447	65
70.4472	123		70.4472	45		70.4472	91		70.4472	30		70.6495	54
70.4521	128		70.4521	73		70.4521	71		70.4521	29		70.6543	37
70.4569	146		70.4569	67		70.4569	74		70.4569	17		70.6591	54
70.4617	139		70.4617	48		70.4617	59		70.4617	8		70.6639	36
70.4665	147		70.4665	41		70.4665	47		70.4665	6		70.6688	16
70.4713	142		70.4713	36		70.4713	51		70.4713	16		70.6736	0
70.4761	121		70.4761	22		70.4761	59		70.4761	25		70.6784	2
70.4809	134		70.4809	18		70.4809	31		70.4809	22		70.6832	26
70.4857	185		70.4857	49		70.4857	21		70.4857	10		70.688	105
70.4906	160		70.4906	55		70.4906	42		70.4906	21		70.6929	125
70.4954	139		70.4954	42		70.4954	48		70.4954	29		70.6977	94
70.5002	148		70.5002	31		70.5002	41		70.5002	54		70.7025	47
70.505	115		70.505	54		70.505	33		70.505	73		70.7073	22
70.5098	100		70.5098	47		70.5098	31		70.5098	63		70.7122	1
70.5146	100		70.5146	63		70.5146	36		70.5146	51		70.717	22
70.5194	103		70.5194	59		70.5194	21		70.5194	33		70.7218	39
70.5243	107		70.5243	49		70.5243	14		70.5243	29		70.7266	36
70.5291	101		70.5291	31		70.5291	27		70.5291	33		70.7314	9
70.5339	148		70.5339	34		70.5339	36		70.5339	27		70.7363	0
70.5387	156		70.5387	38		70.5387	29		70.5387	11		70.7748	0
70.5435	85		70.5435	64		70.5435	18		70.5435	10		70.7797	52
70.5483	101		70.5483	74		70.5483	30		70.5483	22		70.7845	49
70.5531	129		70.5531	62		70.5531	36		70.5531	35		70.7893	61
70.558	114		70.558	46		70.558	45		70.558	32		70.7941	33
70.5628	155		70.5628	27		70.5628	53		70.5628	14		70.799	8
70.5676	141		70.5676	25		70.5676	61		70.5676	34		70.8038	0
70.5724	128		70.5724	50		70.5724	51		70.5724	45		70.8183	0
70.5772	155		70.5772	58		70.5772	60		70.5772	39		70.8231	22
70.582	117		70.582	62		70.582	54		70.582	17		70.8279	75
70.5869	117		70.5869	50		70.5869	59		70.5869	29		70.8327	76
70.5917	120		70.5917	55		70.5917	49		70.5917	47		70.8376	0
70.5965	149		70.5965	61		70.5965	25		70.5965	50		70.852	0
70.6013	165		70.6013	30		70.6013	61		70.6013	44		70.8569	4
70.6061	155		70.6061	32		70.6061	95		70.6061	42		70.8617	19
70.6109	147		70.6109	26		70.6109	98		70.6109	42		70.8665	0
70.6158	116		70.6158	58		70.6158	88		70.6158	33		70.9003	0
70.6206	95		70.6206	99		70.6206	75		70.6206	52		70.9051	13
70.6254	104		70.6254	94		70.6254	76		70.6254	55		70.9099	22
70.6302	107		70.6302	62		70.6302	120		70.6302	40		70.9148	65
70.635	108		70.635	55		70.635	94		70.635	28		70.9196	29
70.6399	99		70.6399	64		70.6399	50		70.6399	13		70.9244	8
70.6447	76		70.6447	77		70.6447	34		70.6447	11		70.9293	63
70.6495	74		70.6495	88		70.6495	30		70.6495	19		70.9341	67
70.6543	77		70.6543	79		70.6543	50		70.6543	19		70.9389	31
70.6591	107		70.6591	39		70.6591	62		70.6591	11		70.9437	14
70.6639	162		70.6639	35		70.6639	73		70.6639	14		70.9486	5
70.6688	189		70.6688	57		70.6688	72		70.6688	22		70.9534	12
70.6736	129		70.6736	54		70.6736	33		70.6736	19		70.9582	0
70.6784	87		70.6784	57		70.6784	35		70.6784	23		70.9727	0
70.6832	85		70.6832	72		70.6832	58		70.6832	30		70.9776	18
70.688	111		70.688	35		70.688	36		70.688	24		70.9824	22
70.6929	86		70.6929	30		70.6929	51		70.6929	15		70.9872	0
70.6977	77		70.6977	21		70.6977	62		70.6977	35		70.9969	0
70.7025	67		70.7025	18		70.7025	99		70.7025	33		71.0017	62
70.7073	106		70.7073	33		70.7073	85		70.7073	22		71.0065	26
70.7122	190		70.7122	39		70.7122	38		70.7122	22		71.0114	204
70.717	144		70.717	45		70.717	25		70.717	55		71.0162	973
70.7218	140		70.7218	63		70.7218	42		70.7218	58		71.021	1417
70.7266	162		70.7266	77		70.7266	25		70.7266	52		71.0259	1109
70.7314	134		70.7314	113		70.7314	19		70.7314	59		71.0307	588
70.7363	154		70.7363	89		70.7363	71		70.7363	53		71.0355	354
70.7411	140		70.7411	64		70.7411	85		70.7411	41		71.0404	281
70.7459	99		70.7459	68		70.7459	100		70.7459	38		71.0452	175
70.7507	119		70.7507	47		70.7507	101		70.7507	30		71.05	95
70.7555	107		70.7555	45		70.7555	89		70.7555	31		71.0549	177
70.7604	117		70.7604	42		70.7604	67		70.7604	33		71.0597	256
70.7652	130		70.7652	45		70.7652	46		70.7652	17		71.0645	271
70.77	154		70.77	29		70.77	34		70.77	20		71.0693	184
70.7748	143		70.7748	31		70.7748	41		70.7748	14		71.0742	43
70.7797	107		70.7797	43		70.7797	56		70.7797	30		71.079	0
70.7845	129		70.7845	18		70.7845	50		70.7845	49		71.0838	0
70.7893	147		70.7893	14		70.7893	114		70.7893	53		71.0887	72
70.7941	135		70.7941	57		70.7941	112		70.7941	29		71.0935	90
70.799	123		70.799	86		70.799	67		70.799	29		71.0984	48
70.8038	86		70.8038	75		70.8038	36		70.8038	22		71.1032	41
70.8086	82		70.8086	49		70.8086	61		70.8086	9		71.108	24
70.8134	121		70.8134	51		70.8134	114		70.8134	16		71.1129	52
70.8183	164		70.8183	45		70.8183	86		70.8183	6		71.1177	66
70.8231	134		70.8231	36		70.8231	51		70.8231	30		71.1225	41
70.8279	112		70.8279	34		70.8279	43		70.8279	38		71.1274	39
70.8327	101		70.8327	40		70.8327	43		70.8327	20		71.1322	27
70.8376	87		70.8376	27		70.8376	37		70.8376	22		71.137	37
70.8424	70		70.8424	55		70.8424	41		70.8424	26		71.1419	61
70.8472	107		70.8472	59		70.8472	59		70.8472	46		71.1467	50
70.852	135		70.852	35		70.852	35		70.852	54		71.1515	52
70.8569	111		70.8569	34		70.8569	26		70.8569	56		71.1564	43
70.8617	73		70.8617	64		70.8617	59		70.8617	45		71.1612	25
70.8665	90		70.8665	73		70.8665	72		70.8665	33		71.166	5
70.8713	122		70.8713	51		70.8713	57		70.8713	29		71.1709	0
70.8762	107		70.8762	27		70.8762	43		70.8762	51		71.1757	0
70.881	90		70.881	27		70.881	69		70.881	53		71.1806	11
70.8858	71		70.8858	39		70.8858	46		70.8858	27		71.1854	23
70.8906	71		70.8906	45		70.8906	18		70.8906	33		71.1902	0
70.8955	116		70.8955	31		70.8955	8		70.8955	71		71.1951	1
70.9003	141		70.9003	40		70.9003	36		70.9003	76		71.1999	6
70.9051	141		70.9051	39		70.9051	33		70.9051	33		71.2047	0
70.9099	87		70.9099	42		70.9099	24		70.9099	12		71.2193	0
70.9148	94		70.9148	51		70.9148	46		70.9148	7		71.2241	29
70.9196	108		70.9196	58		70.9196	65		70.9196	8		71.2289	52
70.9244	83		70.9244	52		70.9244	88		70.9244	26		71.2338	124
70.9293	78		70.9293	37		70.9293	46		70.9293	38		71.2386	74
70.9341	117		70.9341	39		70.9341	39		70.9341	38		71.2434	41
70.9389	137		70.9389	38		70.9389	38		70.9389	38		71.2483	0
70.9437	123		70.9437	36		70.9437	33		70.9437	36		71.2967	0
70.9486	96		70.9486	30		70.9486	53		70.9486	21		71.3015	8
70.9534	83		70.9534	37		70.9534	109		70.9534	15		71.3064	34
70.9582	117		70.9582	29		70.9582	109		70.9582	15		71.3112	20
70.9631	116		70.9631	23		70.9631	72		70.9631	15		71.3161	4
70.9679	105		70.9679	40		70.9679	49		70.9679	21		71.3209	0
70.9727	142		70.9727	32		70.9727	47		70.9727	39		71.3257	0
70.9776	1291		70.9776	17		70.9776	59		70.9776	95		71.3306	21
70.9824	7382		70.9824	52		70.9824	36		70.9824	156		71.3354	82
70.9872	12053		70.9872	87		70.9872	50		70.9872	142		71.3403	50
70.992	10132		70.992	58		70.992	71		70.992	96		71.3451	34
70.9969	6418		70.9969	26		70.9969	89		70.9969	70		71.3499	5
71.0017	4128		71.0017	20		71.0017	107		71.0017	58		71.3548	0
71.0065	2653		71.0065	117		71.0065	80		71.0065	43		71.3596	13
71.0114	1906		71.0114	907		71.0114	263		71.0114	24		71.3645	32
71.0162	1553		71.0162	2894		71.0162	1207		71.0162	43		71.3693	23
71.021	1307		71.021	3456		71.021	2248		71.021	82		71.3742	0
71.0259	1031		71.0259	2487		71.0259	2078		71.0259	53		71.379	11
71.0307	884		71.0307	1525		71.0307	1275		71.0307	26		71.3838	7
71.0355	688		71.0355	995		71.0355	879		71.0355	22		71.3887	22
71.0404	586		71.0404	731		71.0404	707		71.0404	44		71.3935	11
71.0452	505		71.0452	587		71.0452	443		71.0452	55		71.3984	53
71.05	416		71.05	515		71.05	338		71.05	27		71.4032	60
71.0549	407		71.0549	409		71.0549	384		71.0549	39		71.4081	24
71.0597	427		71.0597	307		71.0597	332		71.0597	38		71.4129	28
71.0645	429		71.0645	205		71.0645	305		71.0645	35		71.4178	25
71.0693	399		71.0693	215		71.0693	219		71.0693	36		71.4226	35
71.0742	243		71.0742	200		71.0742	216		71.0742	46		71.4274	63
71.079	186		71.079	168		71.079	255		71.079	49		71.4323	36
71.0838	214		71.0838	168		71.0838	169		71.0838	32		71.4371	0
71.0887	274		71.0887	138		71.0887	117		71.0887	16		71.442	0
71.0935	297		71.0935	101		71.0935	170		71.0935	46		71.4468	20
71.0984	250		71.0984	164		71.0984	174		71.0984	47		71.4517	48
71.1032	225		71.1032	184		71.1032	146		71.1032	43		71.4565	79
71.108	244		71.108	164		71.108	105		71.108	46		71.4614	31
71.1129	234		71.1129	151		71.1129	73		71.1129	56		71.4662	0
71.1177	198		71.1177	124		71.1177	66		71.1177	55		71.4808	0
71.1225	186		71.1225	138		71.1225	73		71.1225	40		71.4856	12
71.1274	158		71.1274	114		71.1274	67		71.1274	39		71.4905	0
71.1322	166		71.1322	78		71.1322	63		71.1322	35		71.5001	0
71.137	229		71.137	80		71.137	54		71.137	52		71.505	3
71.1419	158		71.1419	72		71.1419	74		71.1419	69		71.5098	0
71.1467	130		71.1467	82		71.1467	79		71.1467	67		71.5195	0
71.1515	111		71.1515	73		71.1515	106		71.1515	38		71.5244	16
71.1564	161		71.1564	58		71.1564	132		71.1564	23		71.5292	61
71.1612	204		71.1612	51		71.1612	87		71.1612	12		71.5341	62
71.166	205		71.166	43		71.166	75		71.166	16		71.5389	16
71.1709	162		71.1709	47		71.1709	118		71.1709	28		71.5438	25
71.1757	132		71.1757	82		71.1757	137		71.1757	20		71.5486	50
71.1806	124		71.1806	96		71.1806	92		71.1806	11		71.5535	66
71.1854	166		71.1854	65		71.1854	108		71.1854	14		71.5583	55
71.1902	165		71.1902	29		71.1902	115		71.1902	9		71.5632	44
71.1951	181		71.1951	37		71.1951	102		71.1951	13		71.568	31
71.1999	202		71.1999	73		71.1999	82		71.1999	20		71.5729	21
71.2047	161		71.2047	74		71.2047	54		71.2047	12		71.5777	0
71.2096	196		71.2096	75		71.2096	46		71.2096	6		71.5826	0
71.2144	217		71.2144	49		71.2144	85		71.2144	21		71.5874	17
71.2193	201		71.2193	65		71.2193	105		71.2193	38		71.5923	30
71.2241	182		71.2241	61		71.2241	90		71.2241	35		71.5971	23
71.2289	130		71.2289	32		71.2289	74		71.2289	14		71.602	19
71.2338	134		71.2338	19		71.2338	80		71.2338	2		71.6068	45
71.2386	143		71.2386	35		71.2386	105		71.2386	2		71.6117	27
71.2434	146		71.2434	30		71.2434	100		71.2434	14		71.6165	67
71.2483	160		71.2483	42		71.2483	67		71.2483	33		71.6214	39
71.2531	149		71.2531	43		71.2531	36		71.2531	49		71.6262	20
71.258	214		71.258	52		71.258	35		71.258	47		71.6311	11
71.2628	176		71.2628	24		71.2628	54		71.2628	29		71.6359	27
71.2676	153		71.2676	4		71.2676	36		71.2676	13		71.6408	49
71.2725	126		71.2725	29		71.2725	49		71.2725	28		71.6457	41
71.2773	119		71.2773	48		71.2773	68		71.2773	25		71.6505	0
71.2822	154		71.2822	66		71.2822	59		71.2822	7		71.6554	2
71.287	166		71.287	80		71.287	63		71.287	5		71.6602	26
71.2918	125		71.2918	63		71.2918	90		71.2918	4		71.6651	59
71.2967	87		71.2967	45		71.2967	120		71.2967	8		71.6699	72
71.3015	90		71.3015	86		71.3015	94		71.3015	19		71.6748	90
71.3064	82		71.3064	98		71.3064	56		71.3064	10		71.6796	68
71.3112	95		71.3112	63		71.3112	41		71.3112	8		71.6845	66
71.3161	85		71.3161	77		71.3161	56		71.3161	29		71.6893	39
71.3209	104		71.3209	54		71.3209	76		71.3209	38		71.6942	7
71.3257	120		71.3257	46		71.3257	85		71.3257	37		71.699	33
71.3306	108		71.3306	61		71.3306	88		71.3306	25		71.7039	19
71.3354	122		71.3354	72		71.3354	71		71.3354	24		71.7087	38
71.3403	166		71.3403	119		71.3403	44		71.3403	25		71.7136	19
71.3451	212		71.3451	92		71.3451	23		71.3451	32		71.7185	5
71.3499	183		71.3499	89		71.3499	45		71.3499	50		71.7233	17
71.3548	151		71.3548	72		71.3548	62		71.3548	87		71.7282	31
71.3596	206		71.3596	48		71.3596	66		71.3596	40		71.733	83
71.3645	201		71.3645	39		71.3645	67		71.3645	18		71.7379	97
71.3693	169		71.3693	40		71.3693	53		71.3693	49		71.7427	38
71.3742	165		71.3742	68		71.3742	66		71.3742	55		71.7476	21
71.379	173		71.379	56		71.379	57		71.379	36		71.7524	9
71.3838	194		71.3838	25		71.3838	51		71.3838	45		71.7573	48
71.3887	217		71.3887	52		71.3887	48		71.3887	23		71.7622	33
71.3935	197		71.3935	92		71.3935	45		71.3935	25		71.767	39
71.3984	176		71.3984	39		71.3984	55		71.3984	42		71.7719	51
71.4032	123		71.4032	51		71.4032	41		71.4032	45		71.7767	53
71.4081	105		71.4081	58		71.4081	71		71.4081	81		71.7816	18
71.4129	133		71.4129	54		71.4129	59		71.4129	123		71.7864	13
71.4178	181		71.4178	63		71.4178	49		71.4178	119		71.7913	47
71.4226	184		71.4226	84		71.4226	45		71.4226	83		71.7962	43
71.4274	159		71.4274	47		71.4274	66		71.4274	85		71.801	21
71.4323	100		71.4323	48		71.4323	58		71.4323	100		71.8059	0
71.4371	93		71.4371	74		71.4371	72		71.4371	75		71.8107	6
71.442	136		71.442	54		71.442	83		71.442	61		71.8156	17
71.4468	151		71.4468	23		71.4468	83		71.4468	40		71.8205	44
71.4517	146		71.4517	57		71.4517	74		71.4517	41		71.8253	15
71.4565	177		71.4565	74		71.4565	65		71.4565	19		71.8302	0
71.4614	163		71.4614	64		71.4614	41		71.4614	34		71.8545	0
71.4662	146		71.4662	72		71.4662	52		71.4662	55		71.8593	31
71.4711	154		71.4711	59		71.4711	63		71.4711	59		71.8642	0
71.4759	161		71.4759	43		71.4759	49		71.4759	59		71.869	38
71.4808	167		71.4808	37		71.4808	48		71.4808	32		71.8739	82
71.4856	120		71.4856	26		71.4856	69		71.4856	16		71.8788	89
71.4905	90		71.4905	33		71.4905	91		71.4905	23		71.8836	80
71.4953	105		71.4953	44		71.4953	55		71.4953	20		71.8885	32
71.5001	132		71.5001	44		71.5001	50		71.5001	29		71.8933	0
71.505	164		71.505	40		71.505	22		71.505	23		71.8982	0
71.5098	139		71.5098	41		71.5098	51		71.5098	22		71.9031	27
71.5147	131		71.5147	85		71.5147	53		71.5147	35		71.9079	17
71.5195	184		71.5195	74		71.5195	60		71.5195	60		71.9128	19
71.5244	158		71.5244	41		71.5244	63		71.5244	63		71.9177	0
71.5292	137		71.5292	45		71.5292	61		71.5292	58		71.9225	0
71.5341	161		71.5341	55		71.5341	88		71.5341	49		71.9274	8
71.5389	177		71.5389	41		71.5389	69		71.5389	32		71.9322	17
71.5438	159		71.5438	12		71.5438	32		71.5438	49		71.9371	1
71.5486	114		71.5486	11		71.5486	48		71.5486	56		71.942	3
71.5535	134		71.5535	60		71.5535	52		71.5535	32		71.9468	0
71.5583	166		71.5583	55		71.5583	31		71.5583	29		71.9614	0
71.5632	133		71.5632	18		71.5632	69		71.5632	64		71.9663	14
71.568	80		71.568	20		71.568	86		71.568	56		71.9711	56
71.5729	76		71.5729	57		71.5729	75		71.5729	23		71.976	75
71.5777	94		71.5777	57		71.5777	62		71.5777	26		71.9809	23
71.5826	151		71.5826	46		71.5826	67		71.5826	53		71.9857	11
71.5874	144		71.5874	54		71.5874	66		71.5874	53		71.9906	9
71.5923	104		71.5923	81		71.5923	74		71.5923	38		71.9955	10
71.5971	105		71.5971	76		71.5971	80		71.5971	35		72.0003	51
71.602	84		71.602	75		71.602	68		71.602	33		72.0052	76
71.6068	68		71.6068	26		71.6068	82		71.6068	45		72.0101	138
71.6117	73		71.6117	7		71.6117	76		71.6117	43		72.0149	201
71.6165	67		71.6165	46		71.6165	69		71.6165	21		72.0198	189
71.6214	80		71.6214	85		71.6214	55		71.6214	13		72.0247	145
71.6262	104		71.6262	85		71.6262	35		71.6262	25		72.0295	111
71.6311	119		71.6311	46		71.6311	36		71.6311	22		72.0344	88
71.6359	137		71.6359	29		71.6359	64		71.6359	34		72.0393	81
71.6408	108		71.6408	27		71.6408	46		71.6408	64		72.0441	97
71.6457	89		71.6457	38		71.6457	68		71.6457	60		72.049	139
71.6505	106		71.6505	78		71.6505	94		71.6505	54		72.0539	116
71.6554	103		71.6554	60		71.6554	77		71.6554	49		72.0587	96
71.6602	118		71.6602	66		71.6602	58		71.6602	54		72.0636	80
71.6651	123		71.6651	79		71.6651	34		71.6651	41		72.0685	36
71.6699	94		71.6699	43		71.6699	31		71.6699	18		72.0733	41
71.6748	87		71.6748	23		71.6748	44		71.6748	16		72.0782	45
71.6796	134		71.6796	20		71.6796	55		71.6796	32		72.0831	13
71.6845	87		71.6845	50		71.6845	37		71.6845	28		72.0879	19
71.6893	143		71.6893	46		71.6893	55		71.6893	22		72.0928	20
71.6942	141		71.6942	25		71.6942	64		71.6942	14		72.0977	0
71.699	119		71.699	22		71.699	24		71.699	22		72.122	0
71.7039	122		71.7039	67		71.7039	22		71.7039	22		72.1269	3
71.7087	156		71.7087	89		71.7087	69		71.7087	49		72.1317	30
71.7136	160		71.7136	34		71.7136	86		71.7136	42		72.1366	27
71.7185	166		71.7185	15		71.7185	51		71.7185	43		72.1415	18
71.7233	143		71.7233	28		71.7233	33		71.7233	81		72.1463	0
71.7282	133		71.7282	39		71.7282	31		71.7282	62		72.1512	22
71.733	144		71.733	46		71.733	22		71.733	39		72.1561	55
71.7379	113		71.7379	36		71.7379	46		71.7379	22		72.161	8
71.7427	126		71.7427	48		71.7427	70		71.7427	7		72.1658	17
71.7476	126		71.7476	56		71.7476	93		71.7476	5		72.1707	60
71.7524	129		71.7524	41		71.7524	68		71.7524	21		72.1756	60
71.7573	86		71.7573	42		71.7573	51		71.7573	25		72.1804	1
71.7622	137		71.7622	66		71.7622	80		71.7622	30		72.1853	0
71.767	164		71.767	39		71.767	76		71.767	39		72.2048	0
71.7719	179		71.7719	23		71.7719	56		71.7719	28		72.2097	50
71.7767	187		71.7767	29		71.7767	41		71.7767	33		72.2145	36
71.7816	204		71.7816	80		71.7816	32		71.7816	39		72.2194	10
71.7864	137		71.7864	91		71.7864	63		71.7864	40		72.2243	68
71.7913	115		71.7913	48		71.7913	63		71.7913	22		72.2292	67
71.7962	176		71.7962	45		71.7962	35		71.7962	21		72.234	51
71.801	233		71.801	56		71.801	59		71.801	36		72.2389	33
71.8059	198		71.8059	48		71.8059	104		71.8059	56		72.2438	36
71.8107	135		71.8107	35		71.8107	91		71.8107	44		72.2486	95
71.8156	102		71.8156	36		71.8156	92		71.8156	30		72.2535	118
71.8205	120		71.8205	36		71.8205	77		71.8205	25		72.2584	43
71.8253	146		71.8253	26		71.8253	43		71.8253	3		72.2633	0
71.8302	183		71.8302	26		71.8302	25		71.8302	3		72.2681	9
71.835	177		71.835	71		71.835	43		71.835	22		72.273	25
71.8399	142		71.8399	67		71.8399	65		71.8399	44		72.2779	53
71.8447	102		71.8447	72		71.8447	42		71.8447	18		72.2828	63
71.8496	66		71.8496	73		71.8496	54		71.8496	36		72.2876	55
71.8545	79		71.8545	65		71.8545	61		71.8545	40		72.2925	53
71.8593	118		71.8593	50		71.8593	52		71.8593	15		72.2974	42
71.8642	124		71.8642	54		71.8642	56		71.8642	13		72.3023	37
71.869	118		71.869	53		71.869	53		71.869	15		72.3071	53
71.8739	129		71.8739	42		71.8739	57		71.8739	29		72.312	56
71.8788	87		71.8788	66		71.8788	48		71.8788	44		72.3169	35
71.8836	98		71.8836	52		71.8836	43		71.8836	31		72.3218	61
71.8885	122		71.8885	46		71.8885	28		71.8885	19		72.3266	52
71.8933	129		71.8933	56		71.8933	28		71.8933	15		72.3315	0
71.8982	155		71.8982	45		71.8982	33		71.8982	24		72.3364	23
71.9031	180		71.9031	40		71.9031	65		71.9031	23		72.3413	42
71.9079	169		71.9079	62		71.9079	81		71.9079	27		72.3461	48
71.9128	201		71.9128	46		71.9128	84		71.9128	36		72.351	2
71.9177	171		71.9177	37		71.9177	46		71.9177	37		72.3559	19
71.9225	125		71.9225	35		71.9225	32		71.9225	23		72.3608	56
71.9274	100		71.9274	48		71.9274	32		71.9274	1		72.3656	24
71.9322	104		71.9322	44		71.9322	55		71.9322	31		72.3705	12
71.9371	142		71.9371	28		71.9371	45		71.9371	36		72.3754	5
71.942	139		71.942	18		71.942	60		71.942	30		72.3803	45
71.9468	115		71.9468	38		71.9468	80		71.9468	56		72.3852	23
71.9517	91		71.9517	41		71.9517	64		71.9517	71		72.39	22
71.9566	91		71.9566	42		71.9566	54		71.9566	94		72.3949	11
71.9614	102		71.9614	63		71.9614	74		71.9614	109		72.3998	0
71.9663	77		71.9663	58		71.9663	77		71.9663	75		72.4047	1
71.9711	73		71.9711	51		71.9711	56		71.9711	29		72.4095	4
71.976	248		71.976	28		71.976	41		71.976	47		72.4144	24
71.9809	461		71.9809	17		71.9809	45		71.9809	54		72.4193	30
71.9857	692		71.9857	26		71.9857	60		71.9857	45		72.4242	36
71.9906	774		71.9906	16		71.9906	84		71.9906	51		72.4291	35
71.9955	629		71.9955	31		71.9955	50		71.9955	37		72.4339	54
72.0003	459		72.0003	63		72.0003	51		72.0003	16		72.4388	47
72.0052	288		72.0052	53		72.0052	41		72.0052	18		72.4437	32
72.0101	227		72.0101	94		72.0101	64		72.0101	31		72.4486	29
72.0149	285		72.0149	169		72.0149	157		72.0149	43		72.4535	29
72.0198	257		72.0198	214		72.0198	149		72.0198	25		72.4583	29
72.0247	238		72.0247	220		72.0247	157		72.0247	26		72.4632	3
72.0295	230		72.0295	180		72.0295	157		72.0295	22		72.4681	0
72.0344	175		72.0344	109		72.0344	133		72.0344	22		72.473	32
72.0393	205		72.0393	112		72.0393	81		72.0393	23		72.4779	13
72.0441	191		72.0441	117		72.0441	68		72.0441	16		72.4827	0
72.049	141		72.049	116		72.049	108		72.049	18		72.4876	4
72.0539	147		72.0539	86		72.0539	71		72.0539	14		72.4925	32
72.0587	135		72.0587	80		72.0587	41		72.0587	14		72.4974	46
72.0636	158		72.0636	119		72.0636	61		72.0636	24		72.5023	51
72.0685	164		72.0685	85		72.0685	83		72.0685	23		72.5071	56
72.0733	169		72.0733	63		72.0733	106		72.0733	17		72.512	37
72.0782	137		72.0782	56		72.0782	85		72.0782	49		72.5169	5
72.0831	113		72.0831	60		72.0831	60		72.0831	48		72.5218	0
72.0879	84		72.0879	33		72.0879	69		72.0879	51		72.5267	0
72.0928	173		72.0928	34		72.0928	49		72.0928	49		72.5316	13
72.0977	212		72.0977	44		72.0977	48		72.0977	35		72.5364	78
72.1025	142		72.1025	56		72.1025	61		72.1025	27		72.5413	20
72.1074	124		72.1074	79		72.1074	78		72.1074	13		72.5462	48
72.1123	149		72.1123	57		72.1123	71		72.1123	9		72.5511	53
72.1171	183		72.1171	40		72.1171	42		72.1171	40		72.556	74
72.122	162		72.122	28		72.122	36		72.122	65		72.5609	74
72.1269	138		72.1269	30		72.1269	53		72.1269	68		72.5657	74
72.1317	110		72.1317	43		72.1317	51		72.1317	31		72.5706	73
72.1366	124		72.1366	49		72.1366	34		72.1366	13		72.5755	70
72.1415	132		72.1415	59		72.1415	22		72.1415	7		72.5804	86
72.1463	133		72.1463	35		72.1463	31		72.1463	8		72.5853	84
72.1512	135		72.1512	29		72.1512	36		72.1512	22		72.5902	74
72.1561	179		72.1561	27		72.1561	46		72.1561	20		72.595	55
72.161	185		72.161	52		72.161	65		72.161	13		72.5999	84
72.1658	168		72.1658	41		72.1658	83		72.1658	26		72.6048	62
72.1707	178		72.1707	42		72.1707	71		72.1707	34		72.6097	32
72.1756	180		72.1756	69		72.1756	85		72.1756	65		72.6146	5
72.1804	173		72.1804	84		72.1804	63		72.1804	54		72.6195	23
72.1853	130		72.1853	45		72.1853	55		72.1853	39		72.6244	31
72.1902	111		72.1902	26		72.1902	47		72.1902	33		72.6292	10
72.195	114		72.195	26		72.195	27		72.195	38		72.6341	48
72.1999	93		72.1999	17		72.1999	34		72.1999	49		72.639	40
72.2048	90		72.2048	27		72.2048	52		72.2048	35		72.6439	56
72.2097	85		72.2097	42		72.2097	43		72.2097	13		72.6488	9
72.2145	97		72.2145	32		72.2145	73		72.2145	19		72.6537	0
72.2194	111		72.2194	27		72.2194	61		72.2194	37		72.6586	12
72.2243	90		72.2243	36		72.2243	65		72.2243	27		72.6634	11
72.2292	85		72.2292	31		72.2292	62		72.2292	44		72.6683	0
72.234	114		72.234	44		72.234	80		72.234	90		72.6732	0
72.2389	122		72.2389	65		72.2389	49		72.2389	95		72.6781	25
72.2438	112		72.2438	94		72.2438	33		72.2438	71		72.683	17
72.2486	131		72.2486	67		72.2486	48		72.2486	42		72.6879	28
72.2535	156		72.2535	45		72.2535	52		72.2535	26		72.6928	47
72.2584	139		72.2584	32		72.2584	106		72.2584	26		72.6977	20
72.2633	116		72.2633	9		72.2633	84		72.2633	37		72.7025	62
72.2681	88		72.2681	20		72.2681	49		72.2681	32		72.7074	118
72.273	125		72.273	29		72.273	73		72.273	40		72.7123	35
72.2779	117		72.2779	25		72.2779	87		72.2779	30		72.7172	17
72.2828	102		72.2828	39		72.2828	78		72.2828	47		72.7221	0
72.2876	125		72.2876	64		72.2876	75		72.2876	41		72.7465	0
72.2925	122		72.2925	67		72.2925	56		72.2925	16		72.7514	12
72.2974	97		72.2974	66		72.2974	53		72.2974	18		72.7563	13
72.3023	109		72.3023	52		72.3023	61		72.3023	30		72.7612	31
72.3071	115		72.3071	50		72.3071	72		72.3071	49		72.7661	39
72.312	163		72.312	47		72.312	47		72.312	51		72.771	52
72.3169	168		72.3169	59		72.3169	42		72.3169	53		72.7759	28
72.3218	105		72.3218	46		72.3218	51		72.3218	34		72.7808	0
72.3266	98		72.3266	21		72.3266	44		72.3266	18		72.7857	3
72.3315	131		72.3315	61		72.3315	28		72.3315	27		72.7906	34
72.3364	127		72.3364	102		72.3364	38		72.3364	62		72.7955	8
72.3413	112		72.3413	81		72.3413	67		72.3413	57		72.8003	0
72.3461	91		72.3461	60		72.3461	58		72.3461	44		72.8052	32
72.351	87		72.351	43		72.351	85		72.351	31		72.8101	45
72.3559	122		72.3559	46		72.3559	78		72.3559	34		72.815	39
72.3608	159		72.3608	50		72.3608	69		72.3608	43		72.8199	39
72.3656	144		72.3656	50		72.3656	82		72.3656	36		72.8248	15
72.3705	112		72.3705	32		72.3705	68		72.3705	54		72.8297	0
72.3754	71		72.3754	19		72.3754	23		72.3754	35		72.8395	0
72.3803	62		72.3803	44		72.3803	75		72.3803	31		72.8444	11
72.3852	61		72.3852	53		72.3852	91		72.3852	30		72.8493	35
72.39	58		72.39	54		72.39	52		72.39	24		72.8542	65
72.3949	121		72.3949	36		72.3949	28		72.3949	18		72.8591	21
72.3998	155		72.3998	31		72.3998	54		72.3998	23		72.8639	50
72.4047	134		72.4047	28		72.4047	43		72.4047	47		72.8688	35
72.4095	117		72.4095	45		72.4095	41		72.4095	51		72.8737	24
72.4144	127		72.4144	70		72.4144	46		72.4144	24		72.8786	0
72.4193	127		72.4193	56		72.4193	51		72.4193	26		72.8835	58
72.4242	84		72.4242	38		72.4242	86		72.4242	18		72.8884	74
72.4291	82		72.4291	39		72.4291	51		72.4291	12		72.8933	36
72.4339	93		72.4339	51		72.4339	23		72.4339	25		72.8982	49
72.4388	129		72.4388	61		72.4388	53		72.4388	51		72.9031	58
72.4437	101		72.4437	53		72.4437	51		72.4437	35		72.908	43
72.4486	65		72.4486	28		72.4486	42		72.4486	10		72.9129	53
72.4535	71		72.4535	45		72.4535	37		72.4535	12		72.9178	84
72.4583	96		72.4583	44		72.4583	19		72.4583	22		72.9227	72
72.4632	89		72.4632	51		72.4632	36		72.4632	57		72.9276	40
72.4681	90		72.4681	64		72.4681	43		72.4681	44		72.9325	27
72.473	106		72.473	57		72.473	24		72.473	19		72.9374	30
72.4779	120		72.4779	57		72.4779	16		72.4779	27		72.9423	21
72.4827	77		72.4827	77		72.4827	22		72.4827	40		72.9472	26
72.4876	64		72.4876	84		72.4876	56		72.4876	38		72.9521	10
72.4925	79		72.4925	80		72.4925	51		72.4925	61		72.957	0
72.4974	88		72.4974	47		72.4974	39		72.4974	49		72.9619	14
72.5023	85		72.5023	46		72.5023	57		72.5023	16		72.9668	0
72.5071	99		72.5071	53		72.5071	78		72.5071	15		72.9814	0
72.512	90		72.512	49		72.512	51		72.512	26		72.9863	10
72.5169	93		72.5169	51		72.5169	58		72.5169	23		72.9912	44
72.5218	102		72.5218	37		72.5218	89		72.5218	39		72.9961	225
72.5267	96		72.5267	21		72.5267	107		72.5267	23		73.001	372
72.5316	119		72.5316	34		72.5316	95		72.5316	29		73.0059	298
72.5364	102		72.5364	35		72.5364	76		72.5364	25		73.0108	196
72.5413	89		72.5413	21		72.5413	49		72.5413	24		73.0157	133
72.5462	79		72.5462	25		72.5462	54		72.5462	22		73.0206	134
72.5511	87		72.5511	24		72.5511	41		72.5511	14		73.0255	133
72.556	85		72.556	7		72.556	19		72.556	15		73.0304	177
72.5609	70		72.5609	2		72.5609	17		72.5609	10		73.0353	158
72.5657	100		72.5657	22		72.5657	31		72.5657	24		73.0402	156
72.5706	114		72.5706	18		72.5706	54		72.5706	35		73.0451	169
72.5755	109		72.5755	13		72.5755	51		72.5755	44		73.05	147
72.5804	100		72.5804	24		72.5804	41		72.5804	34		73.0549	78
72.5853	136		72.5853	25		72.5853	52		72.5853	20		73.0598	70
72.5902	139		72.5902	12		72.5902	72		72.5902	22		73.0647	51
72.595	151		72.595	32		72.595	104		72.595	23		73.0696	37
72.5999	145		72.5999	21		72.5999	80		72.5999	18		73.0745	63
72.6048	123		72.6048	33		72.6048	80		72.6048	34		73.0794	68
72.6097	94		72.6097	24		72.6097	50		72.6097	76		73.0843	12
72.6146	117		72.6146	55		72.6146	34		72.6146	60		73.0892	0
72.6195	182		72.6195	48		72.6195	30		72.6195	35		73.1137	0
72.6244	120		72.6244	36		72.6244	29		72.6244	22		73.1186	2
72.6292	73		72.6292	40		72.6292	14		72.6292	10		73.1235	0
72.6341	104		72.6341	44		72.6341	35		72.6341	34		73.153	0
72.639	104		72.639	46		72.639	85		72.639	42		73.1579	12
72.6439	78		72.6439	48		72.6439	106		72.6439	35		73.1628	0
72.6488	82		72.6488	38		72.6488	98		72.6488	24		73.1677	32
72.6537	124		72.6537	22		72.6537	82		72.6537	24		73.1726	21
72.6586	131		72.6586	23		72.6586	73		72.6586	23		73.1775	0
72.6634	124		72.6634	51		72.6634	65		72.6634	14		73.1824	0
72.6683	126		72.6683	90		72.6683	58		72.6683	24		73.1873	16
72.6732	108		72.6732	54		72.6732	40		72.6732	36		73.1922	27
72.6781	98		72.6781	39		72.6781	40		72.6781	34		73.1971	3
72.683	106		72.683	38		72.683	53		72.683	30		73.202	29
72.6879	93		72.6879	40		72.6879	68		72.6879	66		73.2069	16
72.6928	90		72.6928	18		72.6928	41		72.6928	96		73.2118	44
72.6977	128		72.6977	27		72.6977	51		72.6977	42		73.2167	0
72.7025	89		72.7025	38		72.7025	45		72.7025	13		73.2216	3
72.7074	97		72.7074	33		72.7074	40		72.7074	14		73.2265	0
72.7123	136		72.7123	18		72.7123	50		72.7123	33		73.2314	30
72.7172	119		72.7172	28		72.7172	49		72.7172	31		73.2363	48
72.7221	118		72.7221	25		72.7221	38		72.7221	32		73.2413	49
72.727	144		72.727	75		72.727	43		72.727	28		73.2462	58
72.7319	159		72.7319	85		72.7319	57		72.7319	18		73.2511	80
72.7368	150		72.7368	73		72.7368	71		72.7368	24		73.256	102
72.7417	173		72.7417	51		72.7417	71		72.7417	29		73.2609	90
72.7465	156		72.7465	33		72.7465	44		72.7465	17		73.2658	75
72.7514	114		72.7514	36		72.7514	48		72.7514	0		73.2707	79
72.7563	122		72.7563	47		72.7563	69		72.7563	3		73.2756	74
72.7612	133		72.7612	36		72.7612	74		72.7612	10		73.2805	64
72.7661	172		72.7661	39		72.7661	88		72.7661	20		73.2854	0
72.771	194		72.771	34		72.771	111		72.771	47		73.3394	0
72.7759	192		72.7759	32		72.7759	119		72.7759	40		73.3443	40
72.7808	179		72.7808	34		72.7808	97		72.7808	15		73.3492	35
72.7857	115		72.7857	40		72.7857	87		72.7857	9		73.3541	52
72.7906	100		72.7906	36		72.7906	51		72.7906	14		73.3591	45
72.7955	126		72.7955	35		72.7955	76		72.7955	14		73.364	38
72.8003	119		72.8003	32		72.8003	115		72.8003	7		73.3689	33
72.8052	112		72.8052	47		72.8052	96		72.8052	19		73.3738	39
72.8101	105		72.8101	61		72.8101	45		72.8101	22		73.3787	1
72.815	88		72.815	34		72.815	34		72.815	27		73.3836	0
72.8199	71		72.8199	24		72.8199	32		72.8199	50		73.3934	0
72.8248	61		72.8248	20		72.8248	54		72.8248	53		73.3983	46
72.8297	74		72.8297	43		72.8297	73		72.8297	69		73.4033	88
72.8346	91		72.8346	66		72.8346	70		72.8346	73		73.4082	32
72.8395	81		72.8395	67		72.8395	56		72.8395	59		73.4131	73
72.8444	117		72.8444	54		72.8444	33		72.8444	51		73.418	63
72.8493	118		72.8493	63		72.8493	38		72.8493	59		73.4229	22
72.8542	86		72.8542	56		72.8542	59		72.8542	36		73.4278	12
72.8591	73		72.8591	57		72.8591	36		72.8591	20		73.4327	14
72.8639	83		72.8639	94		72.8639	13		72.8639	28		73.4376	0
72.8688	133		72.8688	91		72.8688	23		72.8688	44		73.4426	33
72.8737	133		72.8737	78		72.8737	33		72.8737	59		73.4475	55
72.8786	95		72.8786	46		72.8786	72		72.8786	66		73.4524	78
72.8835	117		72.8835	34		72.8835	61		72.8835	54		73.4573	54
72.8884	86		72.8884	35		72.8884	52		72.8884	34		73.4622	19
72.8933	70		72.8933	37		72.8933	49		72.8933	22		73.4671	35
72.8982	68		72.8982	32		72.8982	53		72.8982	8		73.472	10
72.9031	78		72.9031	48		72.9031	86		72.9031	6		73.4769	0
72.908	88		72.908	44		72.908	59		72.908	35		73.4868	0
72.9129	119		72.9129	19		72.9129	33		72.9129	55		73.4917	11
72.9178	97		72.9178	34		72.9178	48		72.9178	28		73.4966	0
72.9227	72		72.9227	47		72.9227	54		72.9227	20		73.5261	0
72.9276	116		72.9276	28		72.9276	45		72.9276	24		73.531	19
72.9325	95		72.9325	43		72.9325	65		72.9325	50		73.5359	0
72.9374	96		72.9374	87		72.9374	93		72.9374	77		73.5408	26
72.9423	134		72.9423	70		72.9423	107		72.9423	51		73.5458	70
72.9472	124		72.9472	27		72.9472	117		72.9472	45		73.5507	83
72.9521	85		72.9521	34		72.9521	91		72.9521	50		73.5556	71
72.957	660		72.957	54		72.957	53		72.957	83		73.5605	33
72.9619	2507		72.9619	32		72.9619	48		72.9619	87		73.5654	65
72.9668	3590		72.9668	18		72.9668	55		72.9668	64		73.5703	100
72.9716	2722		72.9716	27		72.9716	83		72.9716	59		73.5753	43
72.9765	1593		72.9765	28		72.9765	59		72.9765	49		73.5802	45
72.9814	1059		72.9814	19		72.9814	38		72.9814	23		73.5851	40
72.9863	834		72.9863	39		72.9863	38		72.9863	25		73.59	0
72.9912	751		72.9912	256		72.9912	135		72.9912	25		73.5949	23
72.9961	1253		72.9961	1036		72.9961	659		72.9961	29		73.5999	50
73.001	1761		73.001	1482		73.001	1133		73.001	17		73.6048	19
73.0059	1655		73.0059	1178		73.0059	857		73.0059	33		73.6097	9
73.0108	1271		73.0108	717		73.0108	435		73.0108	31		73.6146	8
73.0157	1065		73.0157	436		73.0157	279		73.0157	16		73.6195	22
73.0206	763		73.0206	295		73.0206	244		73.0206	32		73.6245	34
73.0255	515		73.0255	292		73.0255	216		73.0255	19		73.6294	37
73.0304	467		73.0304	451		73.0304	294		73.0304	14		73.6343	36
73.0353	464		73.0353	585		73.0353	400		73.0353	28		73.6392	5
73.0402	425		73.0402	455		73.0402	482		73.0402	29		73.6441	23
73.0451	339		73.0451	320		73.0451	437		73.0451	27		73.649	9
73.05	298		73.05	257		73.05	363		73.05	27		73.654	7
73.0549	294		73.0549	227		73.0549	291		73.0549	31		73.6589	44
73.0598	235		73.0598	235		73.0598	219		73.0598	14		73.6638	27
73.0647	197		73.0647	171		73.0647	154		73.0647	13		73.6687	0
73.0696	180		73.0696	131		73.0696	112		73.0696	6		73.6737	1
73.0745	168		73.0745	124		73.0745	73		73.0745	19		73.6786	16
73.0794	155		73.0794	127		73.0794	102		73.0794	19		73.6835	3
73.0843	169		73.0843	114		73.0843	191		73.0843	17		73.6884	6
73.0892	192		73.0892	124		73.0892	156		73.0892	11		73.6933	8
73.0941	226		73.0941	86		73.0941	91		73.0941	5		73.6983	13
73.099	263		73.099	62		73.099	102		73.099	5		73.7032	22
73.1039	225		73.1039	63		73.1039	87		73.1039	5		73.7081	0
73.1088	194		73.1088	36		73.1088	44		73.1088	34		73.713	9
73.1137	147		73.1137	48		73.1137	43		73.1137	69		73.7179	12
73.1186	139		73.1186	41		73.1186	71		73.1186	50		73.7229	33
73.1235	133		73.1235	92		73.1235	75		73.1235	37		73.7278	1
73.1284	171		73.1284	93		73.1284	74		73.1284	23		73.7327	15
73.1334	135		73.1334	83		73.1334	59		73.1334	5		73.7376	40
73.1383	119		73.1383	77		73.1383	77		73.1383	8		73.7426	24
73.1432	127		73.1432	60		73.1432	103		73.1432	13		73.7475	11
73.1481	121		73.1481	46		73.1481	115		73.1481	11		73.7524	50
73.153	115		73.153	66		73.153	127		73.153	26		73.7573	72
73.1579	117		73.1579	89		73.1579	82		73.1579	62		73.7623	70
73.1628	129		73.1628	75		73.1628	51		73.1628	70		73.7672	98
73.1677	114		73.1677	67		73.1677	48		73.1677	71		73.7721	80
73.1726	148		73.1726	77		73.1726	74		73.1726	68		73.777	58
73.1775	169		73.1775	81		73.1775	92		73.1775	49		73.7819	21
73.1824	146		73.1824	75		73.1824	66		73.1824	33		73.7869	0
73.1873	140		73.1873	80		73.1873	72		73.1873	31		73.7918	14
73.1922	148		73.1922	71		73.1922	87		73.1922	38		73.7967	0
73.1971	116		73.1971	63		73.1971	69		73.1971	48		73.8016	0
73.202	104		73.202	77		73.202	72		73.202	42		73.8066	50
73.2069	87		73.2069	78		73.2069	148		73.2069	28		73.8115	139
73.2118	73		73.2118	49		73.2118	136		73.2118	42		73.8164	132
73.2167	71		73.2167	48		73.2167	57		73.2167	43		73.8213	59
73.2216	115		73.2216	30		73.2216	43		73.2216	59		73.8263	84
73.2265	131		73.2265	36		73.2265	55		73.2265	47		73.8312	45
73.2314	145		73.2314	36		73.2314	80		73.2314	27		73.8361	47
73.2363	98		73.2363	56		73.2363	71		73.2363	12		73.8411	43
73.2413	89		73.2413	59		73.2413	58		73.2413	14		73.846	37
73.2462	87		73.2462	80		73.2462	61		73.2462	20		73.8509	15
73.2511	112		73.2511	65		73.2511	60		73.2511	26		73.8558	45
73.256	137		73.256	51		73.256	39		73.256	15		73.8608	113
73.2609	105		73.2609	73		73.2609	45		73.2609	8		73.8657	89
73.2658	106		73.2658	76		73.2658	58		73.2658	9		73.8706	58
73.2707	103		73.2707	72		73.2707	52		73.2707	16		73.8755	58
73.2756	91		73.2756	46		73.2756	79		73.2756	17		73.8805	49
73.2805	156		73.2805	58		73.2805	110		73.2805	14		73.8854	6
73.2854	184		73.2854	54		73.2854	77		73.2854	23		73.8903	0
73.2903	126		73.2903	40		73.2903	40		73.2903	29		73.9051	0
73.2952	84		73.2952	41		73.2952	16		73.2952	30		73.91	12
73.3001	119		73.3001	50		73.3001	14		73.3001	17		73.915	25
73.305	133		73.305	58		73.305	30		73.305	39		73.9199	0
73.31	93		73.31	59		73.31	34		73.31	48		73.9445	0
73.3149	60		73.3149	51		73.3149	40		73.3149	47		73.9495	29
73.3198	78		73.3198	31		73.3198	33		73.3198	40		73.9544	3
73.3247	120		73.3247	37		73.3247	71		73.3247	27		73.9593	0
73.3296	139		73.3296	58		73.3296	52		73.3296	20		73.9643	5
73.3345	97		73.3345	40		73.3345	50		73.3345	18		73.9692	10
73.3394	94		73.3394	37		73.3394	70		73.3394	19		73.9741	0
73.3443	105		73.3443	39		73.3443	63		73.3443	24		73.9791	14
73.3492	93		73.3492	37		73.3492	45		73.3492	18		73.984	28
73.3541	83		73.3541	46		73.3541	31		73.3541	57		73.9889	0
73.3591	85		73.3591	57		73.3591	46		73.3591	77		73.9939	0
73.364	130		73.364	54		73.364	23		73.364	46		73.9988	25
73.3689	148		73.3689	41		73.3689	29		73.3689	32		74.0037	65
73.3738	110		73.3738	45		73.3738	34		73.3738	39		74.0086	31
73.3787	101		73.3787	24		73.3787	52		73.3787	35		74.0136	1
73.3836	84		73.3836	53		73.3836	42		73.3836	35		74.0185	21
73.3885	86		73.3885	55		73.3885	21		73.3885	30		74.0234	83
73.3934	109		73.3934	65		73.3934	24		73.3934	22		74.0284	170
73.3983	97		73.3983	33		73.3983	68		73.3983	49		74.0333	253
73.4033	98		73.4033	32		73.4033	54		73.4033	55		74.0382	185
73.4082	75		73.4082	42		73.4082	60		73.4082	47		74.0432	95
73.4131	85		73.4131	67		73.4131	57		73.4131	25		74.0481	54
73.418	121		73.418	71		73.418	73		73.418	26		74.053	50
73.4229	136		73.4229	68		73.4229	83		73.4229	25		74.058	39
73.4278	133		73.4278	75		73.4278	77		73.4278	14		74.0629	47
73.4327	142		73.4327	62		73.4327	69		73.4327	23		74.0678	11
73.4376	114		73.4376	41		73.4376	71		73.4376	37		74.0728	12
73.4426	106		73.4426	27		73.4426	42		73.4426	28		74.0777	14
73.4475	123		73.4475	25		73.4475	49		73.4475	26		74.0826	6
73.4524	85		73.4524	39		73.4524	50		73.4524	20		74.0876	24
73.4573	94		73.4573	37		73.4573	47		73.4573	35		74.0925	16
73.4622	148		73.4622	42		73.4622	26		73.4622	57		74.0975	0
73.4671	134		73.4671	73		73.4671	35		73.4671	51		74.1024	0
73.472	131		73.472	116		73.472	40		73.472	25		74.1073	62
73.4769	165		73.4769	103		73.4769	48		73.4769	34		74.1123	64
73.4819	133		73.4819	51		73.4819	40		73.4819	72		74.1172	47
73.4868	99		73.4868	45		73.4868	42		73.4868	58		74.1221	67
73.4917	107		73.4917	77		73.4917	54		73.4917	47		74.1271	52
73.4966	132		73.4966	62		73.4966	52		73.4966	45		74.132	35
73.5015	127		73.5015	49		73.5015	76		73.5015	30		74.1369	74
73.5064	143		73.5064	33		73.5064	61		73.5064	26		74.1419	109
73.5114	129		73.5114	35		73.5114	24		73.5114	44		74.1468	75
73.5163	110		73.5163	33		73.5163	35		73.5163	54		74.1517	0
73.5212	99		73.5212	42		73.5212	65		73.5212	71		74.1567	0
73.5261	113		73.5261	30		73.5261	89		73.5261	35		74.1616	69
73.531	130		73.531	54		73.531	166		73.531	21		74.1666	93
73.5359	124		73.5359	69		73.5359	172		73.5359	52		74.1715	1
73.5408	110		73.5408	51		73.5408	139		73.5408	37		74.1764	0
73.5458	130		73.5458	69		73.5458	74		73.5458	37		74.1814	0
73.5507	126		73.5507	59		73.5507	94		73.5507	29		74.1863	21
73.5556	88		73.5556	48		73.5556	152		73.5556	9		74.1912	4
73.5605	96		73.5605	38		73.5605	96		73.5605	6		74.1962	0
73.5654	109		73.5654	58		73.5654	32		73.5654	11		74.211	0
73.5703	115		73.5703	61		73.5703	56		73.5703	18		74.2159	3
73.5753	122		73.5753	48		73.5753	65		73.5753	10		74.2209	0
73.5802	138		73.5802	62		73.5802	55		73.5802	1		74.2258	0
73.5851	119		73.5851	36		73.5851	104		73.5851	0		74.2308	22
73.59	111		73.59	39		73.59	101		73.59	4		74.2357	47
73.5949	134		73.5949	39		73.5949	46		73.5949	12		74.2406	68
73.5999	159		73.5999	66		73.5999	34		73.5999	65		74.2456	96
73.6048	140		73.6048	57		73.6048	54		73.6048	56		74.2505	57
73.6097	140		73.6097	64		73.6097	63		73.6097	24		74.2555	17
73.6146	138		73.6146	57		73.6146	74		73.6146	27		74.2604	49
73.6195	133		73.6195	55		73.6195	74		73.6195	51		74.2653	70
73.6245	109		73.6245	46		73.6245	94		73.6245	37		74.2703	80
73.6294	105		73.6294	39		73.6294	81		73.6294	12		74.2752	44
73.6343	113		73.6343	44		73.6343	103		73.6343	28		74.2802	21
73.6392	94		73.6392	80		73.6392	151		73.6392	49		74.2851	0
73.6441	98		73.6441	76		73.6441	128		73.6441	41		74.29	0
73.649	120		73.649	45		73.649	75		73.649	36		74.295	28
73.654	121		73.654	62		73.654	79		73.654	15		74.2999	2
73.6589	79		73.6589	93		73.6589	104		73.6589	9		74.3049	0
73.6638	79		73.6638	71		73.6638	136		73.6638	12		74.3147	0
73.6687	65		73.6687	57		73.6687	106		73.6687	22		74.3197	29
73.6737	79		73.6737	61		73.6737	67		73.6737	56		74.3246	50
73.6786	66		73.6786	40		73.6786	62		73.6786	24		74.3296	15
73.6835	61		73.6835	29		73.6835	66		73.6835	11		74.3345	0
73.6884	71		73.6884	28		73.6884	79		73.6884	14		74.3395	16
73.6933	114		73.6933	44		73.6933	81		73.6933	7		74.3444	0
73.6983	125		73.6983	60		73.6983	54		73.6983	14		74.3691	0
73.7032	172		73.7032	64		73.7032	24		73.7032	39		74.3741	15
73.7081	158		73.7081	60		73.7081	19		73.7081	55		74.379	34
73.713	110		73.713	37		73.713	41		73.713	22		74.384	57
73.7179	112		73.7179	37		73.7179	56		73.7179	39		74.3889	61
73.7229	140		73.7229	56		73.7229	35		73.7229	38		74.3938	47
73.7278	139		73.7278	52		73.7278	25		73.7278	26		74.3988	27
73.7327	126		73.7327	58		73.7327	31		73.7327	63		74.4037	1
73.7376	139		73.7376	65		73.7376	49		73.7376	87		74.4087	2
73.7426	116		73.7426	35		73.7426	51		73.7426	71		74.4136	32
73.7475	105		73.7475	56		73.7475	22		73.7475	68		74.4186	17
73.7524	108		73.7524	65		73.7524	23		73.7524	66		74.4235	0
73.7573	139		73.7573	47		73.7573	31		73.7573	82		74.4334	0
73.7623	118		73.7623	55		73.7623	48		73.7623	59		74.4384	3
73.7672	97		73.7672	48		73.7672	36		73.7672	41		74.4433	10
73.7721	120		73.7721	46		73.7721	25		73.7721	40		74.4482	14
73.777	163		73.777	47		73.777	30		73.777	35		74.4532	39
73.7819	177		73.7819	69		73.7819	48		73.7819	45		74.4581	78
73.7869	125		73.7869	105		73.7869	57		73.7869	40		74.4631	69
73.7918	75		73.7918	109		73.7918	56		73.7918	31		74.468	41
73.7967	84		73.7967	81		73.7967	59		73.7967	15		74.473	33
73.8016	117		73.8016	93		73.8016	59		73.8016	13		74.4779	37
73.8066	118		73.8066	82		73.8066	46		73.8066	8		74.4829	21
73.8115	181		73.8115	59		73.8115	36		73.8115	15		74.4878	24
73.8164	188		73.8164	59		73.8164	21		73.8164	39		74.4928	42
73.8213	179		73.8213	48		73.8213	27		73.8213	54		74.4977	30
73.8263	144		73.8263	47		73.8263	55		73.8263	58		74.5027	57
73.8312	118		73.8312	47		73.8312	128		73.8312	22		74.5076	38
73.8361	117		73.8361	45		73.8361	142		73.8361	24		74.5126	29
73.8411	159		73.8411	61		73.8411	68		73.8411	14		74.5175	44
73.846	153		73.846	49		73.846	32		73.846	22		74.5225	38
73.8509	120		73.8509	29		73.8509	40		73.8509	33		74.5274	32
73.8558	126		73.8558	63		73.8558	29		73.8558	41		74.5324	36
73.8608	156		73.8608	68		73.8608	32		73.8608	42		74.5373	20
73.8657	153		73.8657	80		73.8657	23		73.8657	10		74.5423	30
73.8706	123		73.8706	71		73.8706	43		73.8706	5		74.5472	48
73.8755	77		73.8755	47		73.8755	53		73.8755	13		74.5522	24
73.8805	64		73.8805	35		73.8805	51		73.8805	21		74.5571	17
73.8854	84		73.8854	70		73.8854	33		73.8854	8		74.5621	22
73.8903	98		73.8903	49		73.8903	36		73.8903	23		74.567	41
73.8953	118		73.8953	9		73.8953	42		73.8953	44		74.572	43
73.9002	94		73.9002	15		73.9002	30		73.9002	22		74.5769	34
73.9051	85		73.9051	33		73.9051	26		73.9051	5		74.5819	2
73.91	125		73.91	33		73.91	61		73.91	20		74.5868	10
73.915	141		73.915	12		73.915	56		73.915	17		74.5918	24
73.9199	160		73.9199	30		73.9199	41		73.9199	11		74.5967	49
73.9248	148		73.9248	71		73.9248	32		73.9248	15		74.6017	86
73.9298	121		73.9298	45		73.9298	34		73.9298	37		74.6066	18
73.9347	92		73.9347	48		73.9347	34		73.9347	24		74.6116	0
73.9396	118		73.9396	68		73.9396	32		73.9396	29		74.6165	34
73.9445	107		73.9445	66		73.9445	28		73.9445	43		74.6215	13
73.9495	110		73.9495	52		73.9495	39		73.9495	37		74.6264	10
73.9544	132		73.9544	40		73.9544	50		73.9544	47		74.6314	22
73.9593	100		73.9593	31		73.9593	62		73.9593	37		74.6363	57
73.9643	121		73.9643	40		73.9643	64		73.9643	47		74.6413	29
73.9692	220		73.9692	73		73.9692	43		73.9692	53		74.6462	30
73.9741	227		73.9741	57		73.9741	46		73.9741	53		74.6512	39
73.9791	175		73.9791	38		73.9791	51		73.9791	50		74.6562	62
73.984	175		73.984	58		73.984	55		73.984	103		74.6611	79
73.9889	410		73.9889	63		73.9889	51		73.9889	157		74.6661	94
73.9939	1216		73.9939	46		73.9939	57		73.9939	135		74.671	103
73.9988	1518		73.9988	94		73.9988	53		73.9988	116		74.676	87
74.0037	1206		74.0037	132		74.0037	61		74.0037	113		74.6809	74
74.0086	795		74.0086	138		74.0086	46		74.0086	89		74.6859	82
74.0136	535		74.0136	100		74.0136	80		74.0136	69		74.6908	58
74.0185	356		74.0185	101		74.0185	96		74.0185	81		74.6958	0
74.0234	282		74.0234	248		74.0234	126		74.0234	68		74.7007	0
74.0284	240		74.0284	734		74.0284	295		74.0284	51		74.7057	3
74.0333	212		74.0333	978		74.0333	451		74.0333	46		74.7107	21
74.0382	199		74.0382	825		74.0382	395		74.0382	35		74.7156	39
74.0432	228		74.0432	519		74.0432	270		74.0432	32		74.7206	37
74.0481	275		74.0481	285		74.0481	162		74.0481	37		74.7255	48
74.053	260		74.053	214		74.053	132		74.053	32		74.7305	34
74.058	187		74.058	199		74.058	77		74.058	30		74.7354	0
74.0629	169		74.0629	180		74.0629	89		74.0629	25		74.7404	19
74.0678	151		74.0678	126		74.0678	123		74.0678	30		74.7453	34
74.0728	112		74.0728	79		74.0728	95		74.0728	30		74.7503	0
74.0777	130		74.0777	94		74.0777	73		74.0777	26		74.7553	0
74.0826	162		74.0826	108		74.0826	67		74.0826	11		74.7602	8
74.0876	142		74.0876	103		74.0876	53		74.0876	8		74.7652	46
74.0925	114		74.0925	101		74.0925	49		74.0925	14		74.7701	53
74.0975	119		74.0975	83		74.0975	49		74.0975	9		74.7751	29
74.1024	118		74.1024	82		74.1024	70		74.1024	31		74.78	0
74.1073	100		74.1073	62		74.1073	31		74.1073	38		74.785	12
74.1123	75		74.1123	64		74.1123	58		74.1123	43		74.79	52
74.1172	89		74.1172	91		74.1172	67		74.1172	37		74.7949	43
74.1221	130		74.1221	73		74.1221	48		74.1221	25		74.7999	55
74.1271	139		74.1271	70		74.1271	58		74.1271	81		74.8048	45
74.132	119		74.132	83		74.132	71		74.132	87		74.8098	17
74.1369	125		74.1369	70		74.1369	66		74.1369	40		74.8148	9
74.1419	134		74.1419	29		74.1419	51		74.1419	28		74.8197	30
74.1468	143		74.1468	45		74.1468	50		74.1468	41		74.8247	82
74.1517	218		74.1517	58		74.1517	49		74.1517	87		74.8296	89
74.1567	267		74.1567	46		74.1567	40		74.1567	79		74.8346	34
74.1616	221		74.1616	34		74.1616	17		74.1616	23		74.8395	22
74.1666	168		74.1666	35		74.1666	17		74.1666	11		74.8445	34
74.1715	149		74.1715	57		74.1715	29		74.1715	32		74.8495	53
74.1764	167		74.1764	57		74.1764	30		74.1764	42		74.8544	20
74.1814	161		74.1814	27		74.1814	92		74.1814	29		74.8594	38
74.1863	151		74.1863	24		74.1863	128		74.1863	23		74.8643	31
74.1912	161		74.1912	24		74.1912	76		74.1912	29		74.8693	12
74.1962	140		74.1962	42		74.1962	59		74.1962	30		74.8743	36
74.2011	95		74.2011	56		74.2011	25		74.2011	25		74.8792	12
74.2061	98		74.2061	40		74.2061	43		74.2061	37		74.8842	0
74.211	124		74.211	24		74.211	60		74.211	26		74.8892	0
74.2159	147		74.2159	31		74.2159	53		74.2159	54		74.8941	17
74.2209	153		74.2209	35		74.2209	75		74.2209	57		74.8991	43
74.2258	110		74.2258	47		74.2258	69		74.2258	44		74.904	46
74.2308	94		74.2308	36		74.2308	69		74.2308	43		74.909	81
74.2357	119		74.2357	32		74.2357	60		74.2357	31		74.914	85
74.2406	81		74.2406	52		74.2406	42		74.2406	26		74.9189	82
74.2456	63		74.2456	29		74.2456	38		74.2456	6		74.9239	44
74.2505	86		74.2505	26		74.2505	24		74.2505	18		74.9288	5
74.2555	124		74.2555	63		74.2555	38		74.2555	35		74.9338	0
74.2604	120		74.2604	67		74.2604	30		74.2604	39		74.9388	0
74.2653	80		74.2653	59		74.2653	50		74.2653	32		74.9437	10
74.2703	81		74.2703	74		74.2703	72		74.2703	19		74.9487	13
74.2752	75		74.2752	100		74.2752	70		74.2752	12		74.9537	1
74.2802	76		74.2802	96		74.2802	34		74.2802	19		74.9586	0
74.2851	119		74.2851	70		74.2851	20		74.2851	31		74.9686	0
74.29	166		74.29	42		74.29	29		74.29	42		74.9735	3
74.295	156		74.295	32		74.295	30		74.295	32		74.9785	7
74.2999	84		74.2999	32		74.2999	6		74.2999	29		74.9834	6
74.3049	81		74.3049	42		74.3049	20		74.3049	30		74.9884	30
74.3098	100		74.3098	70		74.3098	27		74.3098	21		74.9934	0
74.3147	125		74.3147	69		74.3147	45		74.3147	48		74.9983	0
74.3197	147		74.3197	97		74.3197	60		74.3197	41		75.0033	9
74.3246	163		74.3246	108		74.3246	63		74.3246	22		75.0083	50
74.3296	121		74.3296	62		74.3296	74		74.3296	24		75.0132	107
74.3345	193		74.3345	44		74.3345	67		74.3345	13		75.0182	133
74.3395	185		74.3395	48		74.3395	58		74.3395	25		75.0232	27
74.3444	126		74.3444	61		74.3444	93		74.3444	28		75.0281	34
74.3493	116		74.3493	37		74.3493	133		74.3493	18		75.0331	105
74.3543	90		74.3543	34		74.3543	93		74.3543	10		75.0381	65
74.3592	98		74.3592	73		74.3592	65		74.3592	38		75.043	75
74.3642	135		74.3642	67		74.3642	75		74.3642	36		75.048	109
74.3691	122		74.3691	78		74.3691	76		74.3691	13		75.053	57
74.3741	87		74.3741	66		74.3741	78		74.3741	4		75.0579	92
74.379	88		74.379	74		74.379	73		74.379	1		75.0629	96
74.384	103		74.384	74		74.384	33		74.384	6		75.0679	30
74.3889	81		74.3889	71		74.3889	47		74.3889	5		75.0728	31
74.3938	101		74.3938	50		74.3938	66		74.3938	15		75.0778	22
74.3988	97		74.3988	59		74.3988	67		74.3988	19		75.0828	0
74.4037	98		74.4037	59		74.4037	28		74.4037	20		75.0877	21
74.4087	127		74.4087	39		74.4087	49		74.4087	16		75.0927	41
74.4136	142		74.4136	43		74.4136	60		74.4136	27		75.0977	41
74.4186	149		74.4186	59		74.4186	51		74.4186	31		75.1026	70
74.4235	142		74.4235	47		74.4235	83		74.4235	39		75.1076	37
74.4285	102		74.4285	56		74.4285	82		74.4285	54		75.1126	13
74.4334	76		74.4334	41		74.4334	67		74.4334	40		75.1175	69
74.4384	95		74.4384	20		74.4384	75		74.4384	20		75.1225	97
74.4433	91		74.4433	34		74.4433	67		74.4433	9		75.1275	126
74.4482	60		74.4482	47		74.4482	71		74.4482	20		75.1325	38
74.4532	71		74.4532	50		74.4532	75		74.4532	50		75.1374	0
74.4581	136		74.4581	43		74.4581	59		74.4581	28		75.1424	10
74.4631	126		74.4631	47		74.4631	56		74.4631	21		75.1474	18
74.468	133		74.468	28		74.468	61		74.468	21		75.1523	0
74.473	150		74.473	32		74.473	52		74.473	40		75.1623	0
74.4779	168		74.4779	54		74.4779	47		74.4779	38		75.1672	6
74.4829	262		74.4829	75		74.4829	59		74.4829	33		75.1722	3
74.4878	232		74.4878	117		74.4878	52		74.4878	26		75.1772	0
74.4928	182		74.4928	121		74.4928	40		74.4928	10		75.1822	0
74.4977	135		74.4977	103		74.4977	43		74.4977	9		75.1871	5
74.5027	99		74.5027	60		74.5027	33		74.5027	10		75.1921	20
74.5076	114		74.5076	34		74.5076	40		74.5076	26		75.1971	0
74.5126	137		74.5126	55		74.5126	52		74.5126	16		75.202	0
74.5175	121		74.5175	49		74.5175	52		74.5175	3		75.207	2
74.5225	88		74.5225	50		74.5225	73		74.5225	15		75.212	0
74.5274	70		74.5274	60		74.5274	101		74.5274	25		75.2269	0
74.5324	89		74.5324	41		74.5324	113		74.5324	12		75.2319	4
74.5373	111		74.5373	46		74.5373	107		74.5373	19		75.2368	0
74.5423	120		74.5423	44		74.5423	94		74.5423	21		75.2418	6
74.5472	136		74.5472	33		74.5472	71		74.5472	7		75.2468	33
74.5522	152		74.5522	32		74.5522	44		74.5522	5		75.2518	48
74.5571	119		74.5571	52		74.5571	37		74.5571	8		75.2567	32
74.5621	124		74.5621	51		74.5621	25		74.5621	2		75.2617	0
74.567	115		74.567	52		74.567	27		74.567	14		75.2667	0
74.572	162		74.572	64		74.572	53		74.572	33		75.2717	38
74.5769	144		74.5769	62		74.5769	81		74.5769	20		75.2766	18
74.5819	130		74.5819	46		74.5819	78		74.5819	38		75.2816	38
74.5868	102		74.5868	41		74.5868	68		74.5868	54		75.2866	64
74.5918	106		74.5918	67		74.5918	23		74.5918	29		75.2916	51
74.5967	65		74.5967	59		74.5967	7		74.5967	18		75.2965	48
74.6017	82		74.6017	45		74.6017	12		74.6017	35		75.3015	69
74.6066	140		74.6066	46		74.6066	27		74.6066	25		75.3065	49
74.6116	127		74.6116	29		74.6116	58		74.6116	25		75.3115	12
74.6165	97		74.6165	33		74.6165	50		74.6165	22		75.3164	0
74.6215	84		74.6215	19		74.6215	63		74.6215	14		75.3363	0
74.6264	119		74.6264	20		74.6264	45		74.6264	12		75.3413	14
74.6314	154		74.6314	21		74.6314	34		74.6314	19		75.3463	24
74.6363	136		74.6363	29		74.6363	54		74.6363	17		75.3513	15
74.6413	105		74.6413	48		74.6413	42		74.6413	3		75.3562	0
74.6462	89		74.6462	37		74.6462	30		74.6462	13		75.3612	12
74.6512	111		74.6512	25		74.6512	49		74.6512	47		75.3662	0
74.6562	90		74.6562	29		74.6562	73		74.6562	46		75.3712	0
74.6611	59		74.6611	28		74.6611	59		74.6611	14		75.3761	11
74.6661	59		74.6661	34		74.6661	59		74.6661	12		75.3811	20
74.671	135		74.671	65		74.671	50		74.671	43		75.3861	0
74.676	183		74.676	56		74.676	42		74.676	45		75.3911	18
74.6809	218		74.6809	49		74.6809	55		74.6809	41		75.3961	37
74.6859	227		74.6859	29		74.6859	42		74.6859	37		75.401	19
74.6908	202		74.6908	50		74.6908	36		74.6908	29		75.406	45
74.6958	160		74.6958	69		74.6958	61		74.6958	32		75.411	73
74.7007	154		74.7007	79		74.7007	80		74.7007	43		75.416	60
74.7057	151		74.7057	61		74.7057	91		74.7057	34		75.4209	96
74.7107	112		74.7107	35		74.7107	100		74.7107	22		75.4259	79
74.7156	131		74.7156	18		74.7156	74		74.7156	24		75.4309	55
74.7206	152		74.7206	65		74.7206	49		74.7206	59		75.4359	32
74.7255	135		74.7255	59		74.7255	39		74.7255	39		75.4409	11
74.7305	86		74.7305	45		74.7305	53		74.7305	5		75.4458	0
74.7354	136		74.7354	40		74.7354	52		74.7354	9		75.4608	0
74.7404	128		74.7404	55		74.7404	33		74.7404	35		75.4658	83
74.7453	87		74.7453	55		74.7453	34		74.7453	67		75.4707	93
74.7503	57		74.7503	58		74.7503	55		74.7503	52		75.4757	39
74.7553	61		74.7553	29		74.7553	74		74.7553	34		75.4807	0
74.7602	86		74.7602	25		74.7602	83		74.7602	10		75.4857	0
74.7652	123		74.7652	54		74.7652	73		74.7652	9		75.4907	33
74.7701	169		74.7701	41		74.7701	74		74.7701	24		75.4956	35
74.7751	113		74.7751	38		74.7751	32		74.7751	20		75.5006	38
74.78	91		74.78	53		74.78	28		74.78	19		75.5056	71
74.785	138		74.785	40		74.785	36		74.785	31		75.5106	65
74.79	148		74.79	25		74.79	61		74.79	34		75.5156	57
74.7949	107		74.7949	32		74.7949	105		74.7949	31		75.5206	16
74.7999	125		74.7999	28		74.7999	44		74.7999	40		75.5255	0
74.8048	124		74.8048	52		74.8048	26		74.8048	55		75.5305	0
74.8098	110		74.8098	56		74.8098	44		74.8098	60		75.5355	16
74.8148	106		74.8148	47		74.8148	28		74.8148	85		75.5405	60
74.8197	125		74.8197	34		74.8197	38		74.8197	75		75.5455	66
74.8247	97		74.8247	48		74.8247	61		74.8247	51		75.5505	16
74.8296	123		74.8296	46		74.8296	49		74.8296	56		75.5554	31
74.8346	150		74.8346	70		74.8346	68		74.8346	39		75.5604	18
74.8395	152		74.8395	83		74.8395	64		74.8395	33		75.5654	9
74.8445	147		74.8445	32		74.8445	30		74.8445	18		75.5704	0
74.8495	112		74.8495	29		74.8495	34		74.8495	18		75.5903	0
74.8544	86		74.8544	58		74.8544	27		74.8544	30		75.5953	31
74.8594	71		74.8594	75		74.8594	35		74.8594	26		75.6003	72
74.8643	105		74.8643	40		74.8643	46		74.8643	30		75.6053	10
74.8693	116		74.8693	34		74.8693	56		74.8693	13		75.6103	0
74.8743	94		74.8743	30		74.8743	41		74.8743	17		75.6152	0
74.8792	100		74.8792	39		74.8792	28		74.8792	50		75.6202	24
74.8842	111		74.8842	70		74.8842	40		74.8842	43		75.6252	44
74.8892	97		74.8892	80		74.8892	70		74.8892	29		75.6302	60
74.8941	73		74.8941	42		74.8941	56		74.8941	58		75.6352	49
74.8991	85		74.8991	26		74.8991	32		74.8991	51		75.6402	66
74.904	158		74.904	29		74.904	45		74.904	54		75.6452	51
74.909	228		74.909	24		74.909	60		74.909	39		75.6501	23
74.914	191		74.914	13		74.914	69		74.914	44		75.6551	38
74.9189	143		74.9189	30		74.9189	62		74.9189	32		75.6601	35
74.9239	183		74.9239	38		74.9239	46		74.9239	32		75.6651	26
74.9288	245		74.9288	52		74.9288	55		74.9288	48		75.6701	18
74.9338	183		74.9338	39		74.9338	41		74.9338	57		75.6751	26
74.9388	125		74.9388	31		74.9388	27		74.9388	44		75.6801	27
74.9437	148		74.9437	31		74.9437	45		74.9437	58		75.6851	54
74.9487	166		74.9487	29		74.9487	44		74.9487	63		75.69	74
74.9537	203		74.9537	25		74.9537	46		74.9537	38		75.695	44
74.9586	253		74.9586	51		74.9586	69		74.9586	25		75.7	55
74.9636	280		74.9636	177		74.9636	81		74.9636	20		75.705	64
74.9686	271		74.9686	267		74.9686	157		74.9686	32		75.71	48
74.9735	441		74.9735	251		74.9735	152		74.9735	96		75.715	46
74.9785	1179		74.9785	231		74.9785	113		74.9785	176		75.72	47
74.9834	1399		74.9834	210		74.9834	75		74.9834	176		75.725	108
74.9884	1024		74.9884	131		74.9884	47		74.9884	86		75.73	86
74.9934	677		74.9934	126		74.9934	86		74.9934	43		75.7349	51
74.9983	588		74.9983	166		74.9983	111		74.9983	22		75.7399	16
75.0033	492		75.0033	226		75.0033	115		75.0033	6		75.7449	28
75.0083	437		75.0083	587		75.0083	195		75.0083	20		75.7499	66
75.0132	573		75.0132	1121		75.0132	504		75.0132	36		75.7549	90
75.0182	669		75.0182	1164		75.0182	600		75.0182	35		75.7599	66
75.0232	501		75.0232	814		75.0232	399		75.0232	32		75.7649	36
75.0281	403		75.0281	636		75.0281	292		75.0281	35		75.7699	62
75.0331	298		75.0331	489		75.0331	207		75.0331	20		75.7749	25
75.0381	268		75.0381	316		75.0381	157		75.0381	7		75.7799	4
75.043	224		75.043	223		75.043	183		75.043	3		75.7848	29
75.048	214		75.048	186		75.048	226		75.048	7		75.7898	38
75.053	222		75.053	180		75.053	227		75.053	10		75.7948	0
75.0579	182		75.0579	180		75.0579	190		75.0579	33		75.7998	0
75.0629	104		75.0629	200		75.0629	125		75.0629	29		75.8048	53
75.0679	115		75.0679	209		75.0679	76		75.0679	30		75.8098	29
75.0728	119		75.0728	209		75.0728	84		75.0728	48		75.8148	45
75.0778	114		75.0778	180		75.0778	77		75.0778	25		75.8198	74
75.0828	144		75.0828	125		75.0828	98		75.0828	4		75.8248	44
75.0877	129		75.0877	118		75.0877	101		75.0877	7		75.8298	47
75.0927	149		75.0927	102		75.0927	130		75.0927	12		75.8348	45
75.0977	144		75.0977	109		75.0977	156		75.0977	24		75.8398	45
75.1026	114		75.1026	99		75.1026	101		75.1026	25		75.8447	35
75.1076	105		75.1076	86		75.1076	42		75.1076	6		75.8497	30
75.1126	106		75.1126	109		75.1126	23		75.1126	14		75.8547	0
75.1175	124		75.1175	114		75.1175	57		75.1175	15		75.8647	0
75.1225	118		75.1225	85		75.1225	68		75.1225	22		75.8697	81
75.1275	166		75.1275	79		75.1275	72		75.1275	35		75.8747	47
75.1325	162		75.1325	51		75.1325	85		75.1325	29		75.8797	40
75.1374	94		75.1374	30		75.1374	59		75.1374	21		75.8847	30
75.1424	128		75.1424	28		75.1424	27		75.1424	26		75.8897	20
75.1474	167		75.1474	41		75.1474	46		75.1474	16		75.8947	4
75.1523	165		75.1523	41		75.1523	75		75.1523	30		75.8997	2
75.1573	125		75.1573	43		75.1573	74		75.1573	46		75.9047	0
75.1623	141		75.1623	71		75.1623	65		75.1623	33		75.9097	0
75.1672	143		75.1672	46		75.1672	72		75.1672	49		75.9147	42
75.1722	95		75.1722	39		75.1722	66		75.1722	42		75.9197	69
75.1772	142		75.1772	67		75.1772	40		75.1772	36		75.9247	68
75.1822	165		75.1822	95		75.1822	31		75.1822	12		75.9296	76
75.1871	111		75.1871	79		75.1871	57		75.1871	6		75.9346	85
75.1921	125		75.1921	74		75.1921	54		75.1921	10		75.9396	56
75.1971	127		75.1971	109		75.1971	37		75.1971	12		75.9446	48
75.202	88		75.202	129		75.202	36		75.202	10		75.9496	14
75.207	105		75.207	101		75.207	40		75.207	18		75.9546	11
75.212	126		75.212	101		75.212	68		75.212	36		75.9596	33
75.217	145		75.217	82		75.217	75		75.217	33		75.9646	150
75.2219	147		75.2219	88		75.2219	49		75.2219	13		75.9696	174
75.2269	103		75.2269	101		75.2269	47		75.2269	2		75.9746	70
75.2319	78		75.2319	73		75.2319	40		75.2319	10		75.9796	39
75.2368	82		75.2368	38		75.2368	33		75.2368	6		75.9846	85
75.2418	126		75.2418	39		75.2418	33		75.2418	7		75.9896	49
75.2468	160		75.2468	50		75.2468	43		75.2468	16		75.9946	42
75.2518	143		75.2518	48		75.2518	59		75.2518	24		75.9996	50
75.2567	128		75.2567	47		75.2567	54		75.2567	14		76.0046	0
75.2617	135		75.2617	64		75.2617	49		75.2617	9		76.0096	0
75.2667	114		75.2667	50		75.2667	38		75.2667	7		76.0146	25
75.2717	124		75.2717	59		75.2717	58		75.2717	12		76.0196	32
75.2766	124		75.2766	49		75.2766	57		75.2766	30		76.0246	24
75.2816	81		75.2816	5		75.2816	50		75.2816	28		76.0296	0
75.2866	87		75.2866	15		75.2866	19		75.2866	18		76.0346	10
75.2916	110		75.2916	36		75.2916	46		75.2916	17		76.0396	50
75.2965	119		75.2965	63		75.2965	39		75.2965	26		76.0446	86
75.3015	190		75.3015	61		75.3015	33		75.3015	27		76.0496	20
75.3065	183		75.3065	33		75.3065	57		75.3065	17		76.0546	2
75.3115	106		75.3115	42		75.3115	63		75.3115	47		76.0596	42
75.3164	81		75.3164	42		75.3164	41		75.3164	41		76.0646	75
75.3214	96		75.3214	38		75.3214	13		75.3214	25		76.0696	79
75.3264	113		75.3264	39		75.3264	38		75.3264	22		76.0746	70
75.3314	104		75.3314	42		75.3314	32		75.3314	36		76.0796	72
75.3363	72		75.3363	65		75.3363	58		75.3363	47		76.0846	102
75.3413	87		75.3413	68		75.3413	85		75.3413	47		76.0896	80
75.3463	116		75.3463	52		75.3463	70		75.3463	45		76.0946	39
75.3513	162		75.3513	45		75.3513	36		75.3513	25		76.0996	42
75.3562	119		75.3562	75		75.3562	43		75.3562	10		76.1046	41
75.3612	133		75.3612	94		75.3612	68		75.3612	2		76.1096	0
75.3662	141		75.3662	99		75.3662	58		75.3662	16		76.1146	0
75.3712	143		75.3712	83		75.3712	48		75.3712	20		76.1196	32
75.3761	148		75.3761	65		75.3761	65		75.3761	22		76.1246	55
75.3811	107		75.3811	51		75.3811	71		75.3811	29		76.1296	31
75.3861	111		75.3861	45		75.3861	124		75.3861	20		76.1346	20
75.3911	69		75.3911	58		75.3911	129		75.3911	16		76.1396	51
75.3961	63		75.3961	76		75.3961	88		75.3961	32		76.1446	36
75.401	67		75.401	54		75.401	41		75.401	43		76.1496	20
75.406	95		75.406	41		75.406	56		75.406	32		76.1546	34
75.411	155		75.411	66		75.411	79		75.411	19		76.1596	98
75.416	123		75.416	45		75.416	113		75.416	27		76.1646	92
75.4209	113		75.4209	35		75.4209	71		75.4209	16		76.1696	67
75.4259	123		75.4259	100		75.4259	38		75.4259	15		76.1746	58
75.4309	116		75.4309	143		75.4309	59		75.4309	21		76.1796	45
75.4359	125		75.4359	89		75.4359	100		75.4359	22		76.1846	24
75.4409	145		75.4409	38		75.4409	124		75.4409	15		76.1896	32
75.4458	155		75.4458	21		75.4458	96		75.4458	9		76.1946	102
75.4508	130		75.4508	48		75.4508	64		75.4508	27		76.1996	115
75.4558	125		75.4558	71		75.4558	48		75.4558	55		76.2047	67
75.4608	98		75.4608	57		75.4608	22		75.4608	27		76.2097	52
75.4658	109		75.4658	32		75.4658	36		75.4658	11		76.2147	56
75.4707	106		75.4707	25		75.4707	68		75.4707	20		76.2197	34
75.4757	105		75.4757	40		75.4757	65		75.4757	28		76.2247	38
75.4807	94		75.4807	67		75.4807	50		75.4807	28		76.2297	39
75.4857	101		75.4857	78		75.4857	28		75.4857	29		76.2347	39
75.4907	99		75.4907	80		75.4907	60		75.4907	21		76.2397	55
75.4956	106		75.4956	35		75.4956	64		75.4956	3		76.2447	62
75.5006	87		75.5006	10		75.5006	42		75.5006	25		76.2497	20
75.5056	67		75.5056	33		75.5056	63		75.5056	37		76.2547	10
75.5106	104		75.5106	36		75.5106	81		75.5106	19		76.2597	2
75.5156	106		75.5156	27		75.5156	74		75.5156	11		76.2647	22
75.5206	80		75.5206	43		75.5206	54		75.5206	30		76.2697	38
75.5255	68		75.5255	44		75.5255	26		75.5255	49		76.2747	6
75.5305	37		75.5305	61		75.5305	28		75.5305	72		76.2797	5
75.5355	67		75.5355	65		75.5355	52		75.5355	40		76.2847	0
75.5405	84		75.5405	71		75.5405	51		75.5405	12		76.2898	2
75.5455	77		75.5455	67		75.5455	53		75.5455	19		76.2948	18
75.5505	112		75.5505	42		75.5505	49		75.5505	26		76.2998	34
75.5554	104		75.5554	50		75.5554	48		75.5554	28		76.3048	72
75.5604	107		75.5604	63		75.5604	70		75.5604	40		76.3098	44
75.5654	123		75.5654	82		75.5654	42		75.5654	45		76.3148	0
75.5704	138		75.5704	87		75.5704	32		75.5704	37		76.3198	3
75.5754	125		75.5754	100		75.5754	58		75.5754	31		76.3248	52
75.5804	117		75.5804	105		75.5804	42		75.5804	24		76.3298	58
75.5853	115		75.5853	55		75.5853	44		75.5853	28		76.3348	55
75.5903	117		75.5903	39		75.5903	59		75.5903	13		76.3398	20
75.5953	121		75.5953	52		75.5953	82		75.5953	12		76.3448	0
75.6003	156		75.6003	64		75.6003	79		75.6003	18		76.3499	20
75.6053	182		75.6053	86		75.6053	78		75.6053	33		76.3549	6
75.6103	234		75.6103	64		75.6103	81		75.6103	10		76.3599	0
75.6152	196		75.6152	74		75.6152	51		75.6152	6		76.3649	0
75.6202	147		75.6202	48		75.6202	45		75.6202	6		76.3699	25
75.6252	129		75.6252	52		75.6252	54		75.6252	9		76.3749	13
75.6302	101		75.6302	60		75.6302	59		75.6302	11		76.3799	0
75.6352	105		75.6352	64		75.6352	76		75.6352	20		76.3849	0
75.6402	138		75.6402	45		75.6402	91		75.6402	25		76.3899	39
75.6452	157		75.6452	67		75.6452	64		75.6452	26		76.3949	56
75.6501	145		75.6501	90		75.6501	47		75.6501	41		76.4	62
75.6551	155		75.6551	48		75.6551	73		75.6551	36		76.405	70
75.6601	153		75.6601	18		75.6601	79		75.6601	24		76.41	72
75.6651	118		75.6651	32		75.6651	62		75.6651	29		76.415	82
75.6701	104		75.6701	53		75.6701	62		75.6701	25		76.42	93
75.6751	110		75.6751	46		75.6751	51		75.6751	9		76.425	56
75.6801	114		75.6801	58		75.6801	50		75.6801	0		76.43	22
75.6851	133		75.6851	61		75.6851	68		75.6851	15		76.435	2
75.69	105		75.69	28		75.69	73		75.69	27		76.4401	14
75.695	84		75.695	26		75.695	28		75.695	23		76.4451	54
75.7	88		75.7	8		75.7	40		75.7	10		76.4501	82
75.705	102		75.705	48		75.705	41		75.705	5		76.4551	49
75.71	108		75.71	78		75.71	44		75.71	27		76.4601	0
75.715	89		75.715	91		75.715	53		75.715	57		76.4701	0
75.72	161		75.72	115		75.72	73		75.72	56		76.4751	20
75.725	194		75.725	83		75.725	53		75.725	49		76.4802	16
75.73	202		75.73	56		75.73	79		75.73	23		76.4852	0
75.7349	151		75.7349	62		75.7349	136		75.7349	13		76.5002	0
75.7399	93		75.7399	76		75.7399	152		75.7399	23		76.5052	6
75.7449	102		75.7449	46		75.7449	129		75.7449	54		76.5102	10
75.7499	93		75.7499	69		75.7499	89		75.7499	67		76.5153	51
75.7549	91		75.7549	74		75.7549	76		75.7549	66		76.5203	47
75.7599	95		75.7599	81		75.7599	64		75.7599	39		76.5253	32
75.7649	102		75.7649	71		75.7649	67		75.7649	28		76.5303	0
75.7699	112		75.7699	62		75.7699	40		75.7699	32		76.5353	0
75.7749	99		75.7749	77		75.7749	47		75.7749	19		76.5403	11
75.7799	96		75.7799	82		75.7799	66		75.7799	17		76.5454	27
75.7848	76		75.7848	117		75.7848	62		75.7848	17		76.5504	30
75.7898	85		75.7898	79		75.7898	37		75.7898	19		76.5554	0
75.7948	127		75.7948	39		75.7948	41		75.7948	12		76.5604	5
75.7998	117		75.7998	31		75.7998	37		75.7998	20		76.5654	37
75.8048	74		75.8048	33		75.8048	46		75.8048	43		76.5704	42
75.8098	90		75.8098	19		75.8098	37		75.8098	53		76.5754	36
75.8148	116		75.8148	30		75.8148	33		75.8148	19		76.5805	12
75.8198	75		75.8198	38		75.8198	65		75.8198	35		76.5855	18
75.8248	32		75.8248	31		75.8248	75		75.8248	42		76.5905	0
75.8298	69		75.8298	61		75.8298	70		75.8298	21		76.5955	0
75.8348	76		75.8348	74		75.8348	75		75.8348	20		76.6005	14
75.8398	81		75.8398	68		75.8398	40		75.8398	47		76.6056	29
75.8447	81		75.8447	57		75.8447	61		75.8447	64		76.6106	20
75.8497	119		75.8497	61		75.8497	69		75.8497	48		76.6156	15
75.8547	75		75.8547	61		75.8547	64		75.8547	19		76.6206	45
75.8597	80		75.8597	73		75.8597	53		75.8597	9		76.6256	74
75.8647	97		75.8647	60		75.8647	30		75.8647	27		76.6306	44
75.8697	100		75.8697	67		75.8697	31		75.8697	48		76.6357	0
75.8747	111		75.8747	70		75.8747	43		75.8747	55		76.6407	0
75.8797	120		75.8797	31		75.8797	43		75.8797	22		76.6457	53
75.8847	97		75.8847	13		75.8847	39		75.8847	3		76.6507	62
75.8897	97		75.8897	14		75.8897	44		75.8897	21		76.6557	53
75.8947	90		75.8947	31		75.8947	46		75.8947	97		76.6608	0
75.8997	59		75.8997	50		75.8997	20		75.8997	117		76.6758	0
75.9047	83		75.9047	42		75.9047	47		75.9047	50		76.6808	4
75.9097	115		75.9097	27		75.9097	45		75.9097	36		76.6859	33
75.9147	84		75.9147	11		75.9147	41		75.9147	62		76.6909	56
75.9197	75		75.9197	21		75.9197	45		75.9197	33		76.6959	79
75.9247	140		75.9247	37		75.9247	35		75.9247	22		76.7009	99
75.9296	334		75.9296	21		75.9296	19		75.9296	29		76.7059	58
75.9346	459		75.9346	28		75.9346	37		75.9346	6		76.711	60
75.9396	347		75.9396	27		75.9396	48		75.9396	12		76.716	72
75.9446	278		75.9446	47		75.9446	23		75.9446	39		76.721	71
75.9496	231		75.9496	36		75.9496	49		75.9496	12		76.726	30
75.9546	212		75.9546	14		75.9546	52		75.9546	45		76.731	11
75.9596	220		75.9596	78		75.9596	69		75.9596	71		76.7361	18
75.9646	170		75.9646	283		75.9646	218		75.9646	48		76.7411	5
75.9696	115		75.9696	411		75.9696	328		75.9696	28		76.7461	0
75.9746	108		75.9746	317		75.9746	247		75.9746	41		76.7511	62
75.9796	150		75.9796	219		75.9796	141		75.9796	64		76.7562	79
75.9846	186		75.9846	152		75.9846	134		75.9846	36		76.7612	35
75.9896	187		75.9896	132		75.9896	134		75.9896	15		76.7662	6
75.9946	216		75.9946	158		75.9946	104		75.9946	10		76.7712	0
75.9996	205		75.9996	147		75.9996	71		75.9996	11		76.7763	2
76.0046	207		76.0046	171		76.0046	46		76.0046	38		76.7813	0
76.0096	154		76.0096	158		76.0096	38		76.0096	46		76.7863	8
76.0146	201		76.0146	148		76.0146	64		76.0146	36		76.7913	11
76.0196	210		76.0196	128		76.0196	79		76.0196	36		76.7963	0
76.0246	238		76.0246	82		76.0246	62		76.0246	31		76.8014	0
76.0296	223		76.0296	42		76.0296	49		76.0296	15		76.8064	22
76.0346	180		76.0346	44		76.0346	69		76.0346	18		76.8114	40
76.0396	186		76.0396	41		76.0396	61		76.0396	61		76.8164	36
76.0446	180		76.0446	52		76.0446	41		76.0446	38		76.8215	32
76.0496	160		76.0496	81		76.0496	58		76.0496	13		76.8265	15
76.0546	161		76.0546	110		76.0546	68		76.0546	11		76.8315	15
76.0596	210		76.0596	108		76.0596	59		76.0596	13		76.8365	31
76.0646	199		76.0646	66		76.0646	38		76.0646	3		76.8416	39
76.0696	159		76.0696	56		76.0696	66		76.0696	25		76.8466	0
76.0746	147		76.0746	26		76.0746	77		76.0746	33		76.8918	0
76.0796	181		76.0796	36		76.0796	66		76.0796	22		76.8969	48
76.0846	192		76.0846	36		76.0846	39		76.0846	13		76.9019	75
76.0896	145		76.0896	44		76.0896	35		76.0896	6		76.9069	54
76.0946	82		76.0946	74		76.0946	37		76.0946	17		76.9119	13
76.0996	88		76.0996	103		76.0996	41		76.0996	48		76.917	41
76.1046	149		76.1046	84		76.1046	57		76.1046	40		76.922	71
76.1096	160		76.1096	91		76.1096	62		76.1096	19		76.927	67
76.1146	177		76.1146	97		76.1146	66		76.1146	20		76.9321	29
76.1196	140		76.1196	78		76.1196	37		76.1196	23		76.9371	31
76.1246	180		76.1246	43		76.1246	25		76.1246	13		76.9421	0
76.1296	171		76.1296	42		76.1296	16		76.1296	42		76.9471	29
76.1346	156		76.1346	30		76.1346	32		76.1346	56		76.9522	41
76.1396	127		76.1396	63		76.1396	35		76.1396	27		76.9572	32
76.1446	143		76.1446	38		76.1446	36		76.1446	17		76.9622	86
76.1496	199		76.1496	28		76.1496	51		76.1496	26		76.9673	68
76.1546	248		76.1546	23		76.1546	53		76.1546	36		76.9723	154
76.1596	222		76.1596	17		76.1596	63		76.1596	44		76.9773	153
76.1646	149		76.1646	47		76.1646	26		76.1646	43		76.9823	119
76.1696	118		76.1696	82		76.1696	37		76.1696	36		76.9874	40
76.1746	141		76.1746	64		76.1746	93		76.1746	30		76.9924	0
76.1796	154		76.1796	27		76.1796	92		76.1796	12		76.9974	0
76.1846	151		76.1846	42		76.1846	64		76.1846	11		77.0025	20
76.1896	120		76.1896	61		76.1896	49		76.1896	34		77.0075	52
76.1946	121		76.1946	93		76.1946	26		76.1946	37		77.0125	47
76.1996	154		76.1996	92		76.1996	35		76.1996	21		77.0176	68
76.2047	162		76.2047	86		76.2047	51		76.2047	34		77.0226	76
76.2097	155		76.2097	129		76.2097	67		76.2097	25		77.0276	75
76.2147	171		76.2147	68		76.2147	66		76.2147	22		77.0327	59
76.2197	144		76.2197	30		76.2197	61		76.2197	21		77.0377	33
76.2247	130		76.2247	42		76.2247	63		76.2247	36		77.0427	0
76.2297	210		76.2297	81		76.2297	45		76.2297	51		77.0478	0
76.2347	219		76.2347	91		76.2347	32		76.2347	46		77.0528	39
76.2397	167		76.2397	65		76.2397	50		76.2397	22		77.0578	0
76.2447	117		76.2447	53		76.2447	35		76.2447	16		77.0629	35
76.2497	141		76.2497	46		76.2497	42		76.2497	53		77.0679	20
76.2547	141		76.2547	23		76.2547	28		76.2547	59		77.0729	24
76.2597	146		76.2597	30		76.2597	29		76.2597	20		77.078	21
76.2647	144		76.2647	41		76.2647	35		76.2647	13		77.083	15
76.2697	106		76.2697	56		76.2697	46		76.2697	40		77.088	52
76.2747	82		76.2747	84		76.2747	55		76.2747	50		77.0931	85
76.2797	85		76.2797	67		76.2797	61		76.2797	26		77.0981	70
76.2847	108		76.2847	42		76.2847	49		76.2847	21		77.1031	33
76.2898	177		76.2898	34		76.2898	86		76.2898	30		77.1082	14
76.2948	161		76.2948	29		76.2948	60		76.2948	25		77.1132	13
76.2998	136		76.2998	26		76.2998	66		76.2998	32		77.1182	0
76.3048	83		76.3048	38		76.3048	82		76.3048	35		77.1233	0
76.3098	89		76.3098	58		76.3098	74		76.3098	25		77.1283	25
76.3148	125		76.3148	62		76.3148	56		76.3148	15		77.1333	41
76.3198	145		76.3198	46		76.3198	82		76.3198	10		77.1384	9
76.3248	173		76.3248	59		76.3248	96		76.3248	19		77.1434	0
76.3298	141		76.3298	50		76.3298	96		76.3298	21		77.1484	8
76.3348	152		76.3348	42		76.3348	45		76.3348	29		77.1535	9
76.3398	127		76.3398	47		76.3398	58		76.3398	48		77.1585	7
76.3448	86		76.3448	44		76.3448	60		76.3448	61		77.1635	0
76.3499	44		76.3499	63		76.3499	73		76.3499	33		77.1686	35
76.3549	66		76.3549	60		76.3549	92		76.3549	32		77.1736	39
76.3599	125		76.3599	55		76.3599	55		76.3599	27		77.1786	0
76.3649	104		76.3649	51		76.3649	72		76.3649	32		77.1887	0
76.3699	104		76.3699	35		76.3699	84		76.3699	55		77.1938	45
76.3749	105		76.3749	36		76.3749	68		76.3749	70		77.1988	22
76.3799	98		76.3799	49		76.3799	57		76.3799	37		77.2038	0
76.3849	91		76.3849	45		76.3849	35		76.3849	18		77.224	0
76.3899	99		76.3899	19		76.3899	51		76.3899	34		77.229	42
76.3949	104		76.3949	8		76.3949	88		76.3949	47		77.2341	92
76.4	110		76.4	23		76.4	84		76.4	37		77.2391	73
76.405	85		76.405	20		76.405	47		76.405	48		77.2441	46
76.41	85		76.41	30		76.41	55		76.41	31		77.2492	72
76.415	122		76.415	36		76.415	30		76.415	34		77.2542	7
76.42	117		76.42	17		76.42	51		76.42	17		77.2593	0
76.425	65		76.425	12		76.425	43		76.425	17		77.2693	0
76.43	67		76.43	11		76.43	36		76.43	16		77.2744	1
76.435	82		76.435	24		76.435	42		76.435	41		77.2794	16
76.4401	69		76.4401	28		76.4401	43		76.4401	30		77.2845	0
76.4451	65		76.4451	8		76.4451	60		76.4451	27		77.3046	0
76.4501	76		76.4501	8		76.4501	61		76.4501	16		77.3097	24
76.4551	78		76.4551	20		76.4551	37		76.4551	44		77.3147	23
76.4601	80		76.4601	33		76.4601	24		76.4601	53		77.3197	30
76.4651	48		76.4651	60		76.4651	35		76.4651	44		77.3248	36
76.4701	38		76.4701	57		76.4701	70		76.4701	60		77.3298	19
76.4751	55		76.4751	46		76.4751	65		76.4751	66		77.3349	14
76.4802	54		76.4802	41		76.4802	32		76.4802	39		77.3399	2
76.4852	101		76.4852	38		76.4852	36		76.4852	36		77.3449	4
76.4902	169		76.4902	25		76.4902	56		76.4902	20		77.35	0
76.4952	133		76.4952	17		76.4952	47		76.4952	15		77.355	0
76.5002	70		76.5002	22		76.5002	54		76.5002	31		77.3601	13
76.5052	69		76.5052	51		76.5052	58		76.5052	44		77.3651	0
76.5102	124		76.5102	55		76.5102	73		76.5102	32		77.3853	0
76.5153	119		76.5153	35		76.5153	52		76.5153	54		77.3903	19
76.5203	94		76.5203	29		76.5203	16		76.5203	24		77.3954	24
76.5253	43		76.5253	40		76.5253	40		76.5253	2		77.4004	3
76.5303	32		76.5303	75		76.5303	55		76.5303	15		77.4055	0
76.5353	50		76.5353	58		76.5353	37		76.5353	28		77.4105	0
76.5403	108		76.5403	70		76.5403	37		76.5403	21		77.4155	22
76.5454	106		76.5454	81		76.5454	40		76.5454	6		77.4206	7
76.5504	100		76.5504	56		76.5504	37		76.5504	21		77.4256	0
76.5554	127		76.5554	67		76.5554	37		76.5554	23		77.4307	0
76.5604	118		76.5604	45		76.5604	38		76.5604	22		77.4357	20
76.5654	95		76.5654	52		76.5654	25		76.5654	15		77.4408	10
76.5704	90		76.5704	52		76.5704	80		76.5704	16		77.4458	18
76.5754	50		76.5754	45		76.5754	116		76.5754	59		77.4509	3
76.5805	65		76.5805	38		76.5805	88		76.5805	63		77.4559	0
76.5855	92		76.5855	37		76.5855	68		76.5855	19		77.461	26
76.5905	145		76.5905	43		76.5905	77		76.5905	18		77.466	0
76.5955	161		76.5955	22		76.5955	71		76.5955	30		77.4761	0
76.6005	132		76.6005	20		76.6005	61		76.6005	40		77.4811	2
76.6056	96		76.6056	43		76.6056	56		76.6056	29		77.4862	5
76.6106	87		76.6106	51		76.6106	56		76.6106	30		77.4912	0
76.6156	69		76.6156	38		76.6156	40		76.6156	20		77.4963	0
76.6206	126		76.6206	22		76.6206	46		76.6206	17		77.5013	24
76.6256	114		76.6256	13		76.6256	37		76.6256	47		77.5064	24
76.6306	90		76.6306	13		76.6306	62		76.6306	34		77.5114	61
76.6357	141		76.6357	42		76.6357	72		76.6357	44		77.5165	80
76.6407	133		76.6407	95		76.6407	60		76.6407	61		77.5215	55
76.6457	82		76.6457	112		76.6457	45		76.6457	39		77.5266	17
76.6507	62		76.6507	99		76.6507	13		76.6507	17		77.5316	13
76.6557	88		76.6557	126		76.6557	37		76.6557	14		77.5367	24
76.6608	84		76.6608	88		76.6608	53		76.6608	18		77.5417	32
76.6658	88		76.6658	37		76.6658	58		76.6658	8		77.5468	17
76.6708	105		76.6708	23		76.6708	46		76.6708	29		77.5518	0
76.6758	71		76.6758	24		76.6758	62		76.6758	43		77.5569	0
76.6808	68		76.6808	42		76.6808	97		76.6808	46		77.5619	6
76.6859	127		76.6859	41		76.6859	83		76.6859	33		77.5669	6
76.6909	105		76.6909	25		76.6909	97		76.6909	15		77.572	10
76.6959	84		76.6959	48		76.6959	172		76.6959	47		77.577	52
76.7009	83		76.7009	32		76.7009	134		76.7009	72		77.5821	0
76.7059	61		76.7059	33		76.7059	63		76.7059	61		77.5871	0
76.711	44		76.711	50		76.711	53		76.711	42		77.5922	2
76.716	79		76.716	50		76.716	106		76.716	74		77.5972	0
76.721	104		76.721	82		76.721	126		76.721	105		77.6023	21
76.726	82		76.726	84		76.726	67		76.726	67		77.6073	36
76.731	59		76.731	57		76.731	61		76.731	38		77.6124	69
76.7361	58		76.7361	56		76.7361	49		76.7361	41		77.6175	39
76.7411	71		76.7411	38		76.7411	68		76.7411	40		77.6225	29
76.7461	83		76.7461	16		76.7461	65		76.7461	31		77.6276	49
76.7511	102		76.7511	45		76.7511	19		76.7511	14		77.6326	59
76.7562	100		76.7562	43		76.7562	16		76.7562	31		77.6377	114
76.7612	62		76.7612	24		76.7612	40		76.7612	55		77.6427	73
76.7662	79		76.7662	22		76.7662	47		76.7662	43		77.6478	0
76.7712	131		76.7712	40		76.7712	38		76.7712	17		77.6528	25
76.7763	134		76.7763	60		76.7763	70		76.7763	22		77.6579	35
76.7813	131		76.7813	94		76.7813	71		76.7813	43		77.6629	0
76.7863	124		76.7863	96		76.7863	60		76.7863	50		77.668	17
76.7913	123		76.7913	77		76.7913	69		76.7913	41		77.673	50
76.7963	123		76.7963	66		76.7963	54		76.7963	25		77.6781	56
76.8014	141		76.8014	57		76.8014	63		76.8014	11		77.6831	28
76.8064	100		76.8064	34		76.8064	63		76.8064	15		77.6882	21
76.8114	110		76.8114	26		76.8114	37		76.8114	27		77.6932	9
76.8164	76		76.8164	40		76.8164	53		76.8164	37		77.6983	9
76.8215	92		76.8215	39		76.8215	66		76.8215	49		77.7033	0
76.8265	104		76.8265	39		76.8265	64		76.8265	46		77.7084	7
76.8315	94		76.8315	55		76.8315	57		76.8315	30		77.7134	9
76.8365	71		76.8365	41		76.8365	35		76.8365	27		77.7185	0
76.8416	73		76.8416	42		76.8416	53		76.8416	33		77.7236	0
76.8466	160		76.8466	26		76.8466	60		76.8466	40		77.7286	10
76.8516	148		76.8516	58		76.8516	68		76.8516	38		77.7337	39
76.8566	95		76.8566	62		76.8566	59		76.8566	28		77.7387	5
76.8617	125		76.8617	65		76.8617	67		76.8617	32		77.7438	0
76.8667	125		76.8667	55		76.8667	70		76.8667	10		77.7589	0
76.8717	125		76.8717	35		76.8717	75		76.8717	13		77.764	21
76.8768	122		76.8768	58		76.8768	70		76.8768	37		77.769	50
76.8818	121		76.8818	49		76.8818	65		76.8818	51		77.7741	35
76.8868	132		76.8868	30		76.8868	77		76.8868	39		77.7792	0
76.8918	109		76.8918	51		76.8918	100		76.8918	31		77.7893	0
76.8969	97		76.8969	34		76.8969	103		76.8969	34		77.7943	18
76.9019	127		76.9019	62		76.9019	93		76.9019	48		77.7994	34
76.9069	121		76.9069	89		76.9069	58		76.9069	39		77.8044	6
76.9119	171		76.9119	72		76.9119	41		76.9119	23		77.8095	8
76.917	194		76.917	48		76.917	78		76.917	50		77.8146	0
76.922	149		76.922	54		76.922	48		76.922	50		77.8348	0
76.927	111		76.927	75		76.927	51		76.927	43		77.8398	12
76.9321	244		76.9321	74		76.9321	37		76.9321	42		77.8449	36
76.9371	617		76.9371	81		76.9371	39		76.9371	40		77.85	0
76.9421	876		76.9421	104		76.9421	78		76.9421	65		77.855	0
76.9471	716		76.9471	130		76.9471	98		76.9471	71		77.8601	10
76.9522	482		76.9522	70		76.9522	67		76.9522	44		77.8651	0
76.9572	347		76.9572	67		76.9572	92		76.9572	59		77.8854	0
76.9622	302		76.9622	84		76.9622	132		76.9622	61		77.8904	22
76.9673	209		76.9673	195		76.9673	145		76.9673	54		77.8955	0
76.9723	157		76.9723	602		76.9723	320		76.9723	30		77.9006	9
76.9773	161		76.9773	721		76.9773	515		76.9773	43		77.9056	2
76.9823	135		76.9823	693		76.9823	408		76.9823	48		77.9107	0
76.9874	212		76.9874	529		76.9874	395		76.9874	63		77.9208	0
76.9924	458		76.9924	397		76.9924	784		76.9924	41		77.9259	7
76.9974	582		76.9974	309		76.9974	951		76.9974	38		77.9309	63
77.0025	474		77.0025	239		77.0025	717		77.0025	49		77.936	63
77.0075	339		77.0075	182		77.0075	559		77.0075	34		77.941	42
77.0125	266		77.0125	160		77.0125	383		77.0125	17		77.9461	0
77.0176	207		77.0176	131		77.0176	189		77.0176	20		77.9512	31
77.0226	194		77.0226	171		77.0226	106		77.0226	36		77.9562	2
77.0276	163		77.0276	178		77.0276	137		77.0276	42		77.9613	27
77.0327	134		77.0327	211		77.0327	214		77.0327	22		77.9663	122
77.0377	176		77.0377	183		77.0377	237		77.0377	6		77.9714	379
77.0427	161		77.0427	151		77.0427	209		77.0427	6		77.9765	324
77.0478	127		77.0478	103		77.0478	190		77.0478	21		77.9815	174
77.0528	92		77.0528	89		77.0528	191		77.0528	24		77.9866	180
77.0578	94		77.0578	67		77.0578	132		77.0578	29		77.9917	162
77.0629	146		77.0629	52		77.0629	82		77.0629	34		77.9967	66
77.0679	145		77.0679	70		77.0679	69		77.0679	26		78.0018	0
77.0729	112		77.0729	65		77.0729	85		77.0729	33		78.0069	39
77.078	72		77.078	55		77.078	76		77.078	34		78.0119	67
77.083	87		77.083	32		77.083	69		77.083	29		78.017	3
77.088	131		77.088	31		77.088	74		77.088	30		78.022	20
77.0931	149		77.0931	56		77.0931	69		77.0931	38		78.0271	32
77.0981	145		77.0981	87		77.0981	65		77.0981	39		78.0322	48
77.1031	149		77.1031	96		77.1031	81		77.1031	37		78.0372	13
77.1082	122		77.1082	66		77.1082	76		77.1082	25		78.0423	28
77.1132	130		77.1132	65		77.1132	82		77.1132	39		78.0474	28
77.1182	194		77.1182	127		77.1182	49		77.1182	27		78.0524	10
77.1233	153		77.1233	127		77.1233	41		77.1233	10		78.0575	57
77.1283	120		77.1283	100		77.1283	53		77.1283	5		78.0626	69
77.1333	105		77.1333	73		77.1333	47		77.1333	5		78.0676	82
77.1384	91		77.1384	50		77.1384	40		77.1384	5		78.0727	18
77.1434	104		77.1434	38		77.1434	37		77.1434	11		78.0778	0
77.1484	104		77.1484	39		77.1484	35		77.1484	12		78.0828	17
77.1535	94		77.1535	35		77.1535	90		77.1535	8		78.0879	6
77.1585	128		77.1585	41		77.1585	153		77.1585	25		78.093	0
77.1635	121		77.1635	29		77.1635	150		77.1635	41		78.098	34
77.1686	161		77.1686	52		77.1686	65		77.1686	44		78.1031	48
77.1736	199		77.1736	73		77.1736	38		77.1736	24		78.1082	31
77.1786	164		77.1786	52		77.1786	43		77.1786	18		78.1132	22
77.1837	93		77.1837	32		77.1837	50		77.1837	22		78.1183	8
77.1887	96		77.1887	62		77.1887	83		77.1887	23		78.1234	45
77.1938	123		77.1938	79		77.1938	105		77.1938	23		78.1284	108
77.1988	104		77.1988	78		77.1988	80		77.1988	27		78.1335	47
77.2038	135		77.2038	62		77.2038	63		77.2038	63		78.1386	0
77.2089	126		77.2089	73		77.2089	70		77.2089	62		78.1436	10
77.2139	99		77.2139	39		77.2139	59		77.2139	50		78.1487	41
77.2189	92		77.2189	18		77.2189	50		77.2189	63		78.1538	31
77.224	88		77.224	35		77.224	33		77.224	105		78.1588	50
77.229	100		77.229	75		77.229	65		77.229	106		78.1639	24
77.2341	100		77.2341	61		77.2341	76		77.2341	63		78.169	0
77.2391	133		77.2391	43		77.2391	58		77.2391	28		78.174	0
77.2441	114		77.2441	30		77.2441	80		77.2441	35		78.1791	15
77.2492	104		77.2492	27		77.2492	66		77.2492	46		78.1842	9
77.2542	109		77.2542	44		77.2542	54		77.2542	36		78.1892	21
77.2593	100		77.2593	61		77.2593	60		77.2593	32		78.1943	38
77.2643	98		77.2643	79		77.2643	71		77.2643	31		78.1994	16
77.2693	107		77.2693	51		77.2693	75		77.2693	33		78.2045	0
77.2744	122		77.2744	40		77.2744	74		77.2744	30		78.2095	23
77.2794	98		77.2794	52		77.2794	34		77.2794	36		78.2146	59
77.2845	122		77.2845	47		77.2845	35		77.2845	57		78.2197	55
77.2895	103		77.2895	42		77.2895	21		77.2895	42		78.2247	13
77.2945	72		77.2945	36		77.2945	52		77.2945	17		78.2298	0
77.2996	88		77.2996	31		77.2996	77		77.2996	15		78.2349	46
77.3046	130		77.3046	22		77.3046	59		77.3046	25		78.2399	57
77.3097	125		77.3097	27		77.3097	69		77.3097	34		78.245	0
77.3147	104		77.3147	25		77.3147	121		77.3147	65		78.2653	0
77.3197	91		77.3197	17		77.3197	128		77.3197	57		78.2704	11
77.3248	81		77.3248	25		77.3248	85		77.3248	26		78.2754	26
77.3298	65		77.3298	37		77.3298	69		77.3298	28		78.2805	0
77.3349	107		77.3349	47		77.3349	89		77.3349	61		78.2856	0
77.3399	117		77.3399	30		77.3399	83		77.3399	59		78.2907	25
77.3449	102		77.3449	33		77.3449	72		77.3449	57		78.2957	26
77.35	110		77.35	38		77.35	38		77.35	33		78.3008	48
77.355	116		77.355	43		77.355	54		77.355	22		78.3059	38
77.3601	83		77.3601	21		77.3601	50		77.3601	33		78.311	1
77.3651	82		77.3651	14		77.3651	54		77.3651	15		78.316	33
77.3702	109		77.3702	13		77.3702	56		77.3702	15		78.3211	48
77.3752	98		77.3752	15		77.3752	52		77.3752	35		78.3262	7
77.3802	91		77.3802	20		77.3802	50		77.3802	44		78.3313	10
77.3853	88		77.3853	23		77.3853	48		77.3853	39		78.3363	49
77.3903	75		77.3903	23		77.3903	49		77.3903	20		78.3414	61
77.3954	51		77.3954	20		77.3954	16		77.3954	4		78.3465	14
77.4004	55		77.4004	66		77.4004	15		77.4004	4		78.3515	8
77.4055	95		77.4055	84		77.4055	38		77.4055	6		78.3566	0
77.4105	116		77.4105	70		77.4105	67		77.4105	3		78.3617	0
77.4155	96		77.4155	46		77.4155	75		77.4155	19		78.3668	42
77.4206	107		77.4206	36		77.4206	72		77.4206	48		78.3718	51
77.4256	105		77.4256	39		77.4256	83		77.4256	22		78.3769	15
77.4307	117		77.4307	58		77.4307	86		77.4307	35		78.382	0
77.4357	119		77.4357	46		77.4357	78		77.4357	59		78.3871	0
77.4408	104		77.4408	47		77.4408	62		77.4408	37		78.3922	75
77.4458	97		77.4458	43		77.4458	38		77.4458	13		78.3972	116
77.4509	116		77.4509	39		77.4509	35		77.4509	8		78.4023	143
77.4559	119		77.4559	59		77.4559	46		77.4559	28		78.4074	124
77.461	94		77.461	88		77.461	62		77.461	40		78.4125	54
77.466	79		77.466	50		77.466	76		77.466	28		78.4175	15
77.471	80		77.471	41		77.471	78		77.471	15		78.4226	2
77.4761	78		77.4761	48		77.4761	65		77.4761	15		78.4277	17
77.4811	129		77.4811	31		77.4811	27		77.4811	16		78.4328	33
77.4862	167		77.4862	35		77.4862	42		77.4862	20		78.4378	22
77.4912	123		77.4912	33		77.4912	81		77.4912	14		78.4429	41
77.4963	117		77.4963	44		77.4963	71		77.4963	23		78.448	24
77.5013	67		77.5013	65		77.5013	70		77.5013	48		78.4531	6
77.5064	90		77.5064	64		77.5064	55		77.5064	55		78.4582	45
77.5114	108		77.5114	47		77.5114	75		77.5114	24		78.4632	87
77.5165	126		77.5165	32		77.5165	53		77.5165	8		78.4683	72
77.5215	170		77.5215	29		77.5215	38		77.5215	17		78.4734	70
77.5266	154		77.5266	50		77.5266	56		77.5266	19		78.4785	86
77.5316	113		77.5316	59		77.5316	43		77.5316	15		78.4835	43
77.5367	88		77.5367	71		77.5367	52		77.5367	9		78.4886	0
77.5417	115		77.5417	65		77.5417	63		77.5417	14		78.4988	0
77.5468	112		77.5468	60		77.5468	78		77.5468	18		78.5039	25
77.5518	117		77.5518	66		77.5518	94		77.5518	34		78.5089	77
77.5569	119		77.5569	31		77.5569	81		77.5569	32		78.514	53
77.5619	124		77.5619	23		77.5619	84		77.5619	26		78.5191	24
77.5669	115		77.5669	17		77.5669	75		77.5669	44		78.5242	71
77.572	141		77.572	31		77.572	55		77.572	39		78.5293	88
77.577	111		77.577	43		77.577	60		77.577	34		78.5343	46
77.5821	97		77.5821	38		77.5821	43		77.5821	64		78.5394	10
77.5871	100		77.5871	36		77.5871	44		77.5871	55		78.5445	0
77.5922	96		77.5922	48		77.5922	20		77.5922	26		78.5496	20
77.5972	127		77.5972	50		77.5972	33		77.5972	42		78.5547	49
77.6023	118		77.6023	36		77.6023	41		77.6023	36		78.5597	41
77.6073	89		77.6073	70		77.6073	21		77.6073	42		78.5648	24
77.6124	103		77.6124	90		77.6124	10		77.6124	27		78.5699	1
77.6175	176		77.6175	64		77.6175	4		77.6175	15		78.575	0
77.6225	158		77.6225	57		77.6225	23		77.6225	23		78.5801	0
77.6276	113		77.6276	53		77.6276	30		77.6276	20		78.5852	26
77.6326	111		77.6326	55		77.6326	29		77.6326	33		78.5902	34
77.6377	122		77.6377	49		77.6377	29		77.6377	49		78.5953	3
77.6427	150		77.6427	68		77.6427	29		77.6427	45		78.6004	10
77.6478	147		77.6478	79		77.6478	63		77.6478	22		78.6055	13
77.6528	116		77.6528	50		77.6528	50		77.6528	29		78.6106	0
77.6579	60		77.6579	37		77.6579	42		77.6579	29		78.6157	4
77.6629	85		77.6629	66		77.6629	36		77.6629	28		78.6207	12
77.668	114		77.668	68		77.668	45		77.668	37		78.6258	0
77.673	124		77.673	52		77.673	55		77.673	29		78.636	0
77.6781	125		77.6781	25		77.6781	39		77.6781	40		78.6411	16
77.6831	87		77.6831	13		77.6831	42		77.6831	46		78.6462	46
77.6882	59		77.6882	31		77.6882	38		77.6882	30		78.6512	67
77.6932	107		77.6932	48		77.6932	53		77.6932	36		78.6563	91
77.6983	141		77.6983	49		77.6983	54		77.6983	33		78.6614	26
77.7033	127		77.7033	45		77.7033	38		77.7033	40		78.6665	22
77.7084	98		77.7084	48		77.7084	31		77.7084	45		78.6716	86
77.7134	92		77.7134	50		77.7134	46		77.7134	51		78.6767	86
77.7185	51		77.7185	53		77.7185	56		77.7185	28		78.6817	46
77.7236	50		77.7236	49		77.7236	56		77.7236	30		78.6868	34
77.7286	53		77.7286	40		77.7286	43		77.7286	41		78.6919	47
77.7337	65		77.7337	49		77.7337	42		77.7337	36		78.697	38
77.7387	65		77.7387	40		77.7387	68		77.7387	22		78.7021	48
77.7438	53		77.7438	19		77.7438	75		77.7438	28		78.7072	84
77.7488	45		77.7488	35		77.7488	101		77.7488	21		78.7123	60
77.7539	74		77.7539	40		77.7539	88		77.7539	12		78.7174	43
77.7589	111		77.7589	36		77.7589	66		77.7589	17		78.7224	68
77.764	81		77.764	25		77.764	31		77.764	24		78.7275	68
77.769	79		77.769	22		77.769	28		77.769	23		78.7326	38
77.7741	119		77.7741	39		77.7741	40		77.7741	25		78.7377	40
77.7792	88		77.7792	52		77.7792	53		77.7792	17		78.7428	38
77.7842	74		77.7842	17		77.7842	60		77.7842	21		78.7479	20
77.7893	88		77.7893	20		77.7893	55		77.7893	20		78.753	13
77.7943	92		77.7943	45		77.7943	41		77.7943	14		78.758	34
77.7994	112		77.7994	32		77.7994	36		77.7994	18		78.7631	0
77.8044	142		77.8044	26		77.8044	59		77.8044	21		78.7733	0
77.8095	142		77.8095	26		77.8095	86		77.8095	21		78.7784	13
77.8146	126		77.8146	23		77.8146	50		77.8146	32		78.7835	21
77.8196	119		77.8196	47		77.8196	38		77.8196	21		78.7886	25
77.8247	109		77.8247	46		77.8247	32		77.8247	34		78.7937	64
77.8297	130		77.8297	23		77.8297	32		77.8297	46		78.7988	93
77.8348	163		77.8348	27		77.8348	44		77.8348	54		78.8038	47
77.8398	141		77.8398	47		77.8398	48		77.8398	38		78.8089	6
77.8449	110		77.8449	70		77.8449	36		77.8449	15		78.814	0
77.85	100		77.85	81		77.85	60		77.85	14		78.8191	0
77.855	84		77.855	88		77.855	54		77.855	30		78.8242	7
77.8601	124		77.8601	62		77.8601	89		77.8601	22		78.8293	49
77.8651	145		77.8651	44		77.8651	83		77.8651	10		78.8344	26
77.8702	125		77.8702	37		77.8702	39		77.8702	33		78.8395	0
77.8753	123		77.8753	25		77.8753	38		77.8753	36		78.8446	0
77.8803	160		77.8803	36		77.8803	59		77.8803	21		78.8497	22
77.8854	191		77.8854	53		77.8854	63		77.8854	14		78.8547	18
77.8904	156		77.8904	21		77.8904	59		77.8904	23		78.8598	0
77.8955	183		77.8955	27		77.8955	48		77.8955	26		78.87	0
77.9006	150		77.9006	23		77.9006	46		77.9006	26		78.8751	13
77.9056	127		77.9056	25		77.9056	72		77.9056	26		78.8802	49
77.9107	167		77.9107	34		77.9107	87		77.9107	26		78.8853	43
77.9157	134		77.9157	39		77.9157	80		77.9157	3		78.8904	12
77.9208	138		77.9208	44		77.9208	81		77.9208	1		78.8955	15
77.9259	272		77.9259	49		77.9259	65		77.9259	26		78.9006	5
77.9309	1256		77.9309	61		77.9309	73		77.9309	58		78.9057	0
77.936	2053		77.936	47		77.936	83		77.936	79		78.9108	28
77.941	1827		77.941	43		77.941	102		77.941	52		78.9158	77
77.9461	1396		77.9461	67		77.9461	104		77.9461	26		78.9209	30
77.9512	917		77.9512	63		77.9512	84		77.9512	26		78.926	0
77.9562	553		77.9562	49		77.9562	53		77.9562	25		78.9311	0
77.9613	418		77.9613	71		77.9613	61		77.9613	31		78.9362	1
77.9663	414		77.9663	139		77.9663	103		77.9663	81		78.9413	14
77.9714	318		77.9714	243		77.9714	169		77.9714	77		78.9464	44
77.9765	287		77.9765	217		77.9765	158		77.9765	65		78.9515	58
77.9815	316		77.9815	143		77.9815	145		77.9815	63		78.9566	197
77.9866	459		77.9866	119		77.9866	107		77.9866	48		78.9617	464
77.9917	515		77.9917	116		77.9917	75		77.9917	25		78.9668	552
77.9967	456		77.9967	88		77.9967	78		77.9967	32		78.9719	398
78.0018	471		78.0018	32		78.0018	50		78.0018	29		78.977	305
78.0069	401		78.0069	17		78.0069	41		78.0069	38		78.9821	228
78.0119	307		78.0119	44		78.0119	158		78.0119	36		78.9872	120
78.017	290		78.017	67		78.017	175		78.017	30		78.9923	52
78.022	297		78.022	80		78.022	148		78.022	43		78.9974	34
78.0271	227		78.0271	60		78.0271	198		78.0271	40		79.0025	71
78.0322	180		78.0322	21		78.0322	241		78.0322	52		79.0075	36
78.0372	161		78.0372	35		78.0372	238		78.0372	37		79.0126	12
78.0423	174		78.0423	56		78.0423	215		78.0423	30		79.0177	5
78.0474	146		78.0474	61		78.0474	137		78.0474	41		79.0228	52
78.0524	154		78.0524	86		78.0524	100		78.0524	72		79.0279	53
78.0575	178		78.0575	108		78.0575	62		78.0575	67		79.033	69
78.0626	182		78.0626	59		78.0626	61		78.0626	38		79.0381	52
78.0676	142		78.0676	33		78.0676	69		78.0676	30		79.0432	61
78.0727	156		78.0727	51		78.0727	67		78.0727	42		79.0483	68
78.0778	138		78.0778	39		78.0778	34		78.0778	27		79.0534	23
78.0828	104		78.0828	49		78.0828	39		78.0828	25		79.0585	29
78.0879	65		78.0879	41		78.0879	42		78.0879	24		79.0636	0
78.093	86		78.093	42		78.093	32		78.093	31		79.0789	0
78.098	130		78.098	58		78.098	71		78.098	44		79.084	21
78.1031	175		78.1031	40		78.1031	45		78.1031	38		79.0891	51
78.1082	155		78.1082	37		78.1082	31		78.1082	40		79.0942	49
78.1132	128		78.1132	16		78.1132	51		78.1132	35		79.0993	38
78.1183	125		78.1183	56		78.1183	81		78.1183	63		79.1044	29
78.1234	151		78.1234	52		78.1234	70		78.1234	70		79.1095	25
78.1284	143		78.1284	34		78.1284	65		78.1284	35		79.1146	0
78.1335	137		78.1335	51		78.1335	36		78.1335	25		79.1197	21
78.1386	121		78.1386	65		78.1386	15		78.1386	54		79.1248	32
78.1436	124		78.1436	47		78.1436	34		78.1436	44		79.1299	3
78.1487	109		78.1487	20		78.1487	33		78.1487	36		79.135	44
78.1538	93		78.1538	47		78.1538	36		78.1538	53		79.1401	84
78.1588	121		78.1588	50		78.1588	31		78.1588	36		79.1452	75
78.1639	103		78.1639	47		78.1639	26		78.1639	27		79.1503	80
78.169	106		78.169	71		78.169	25		78.169	13		79.1554	38
78.174	120		78.174	75		78.174	37		78.174	15		79.1605	20
78.1791	94		78.1791	67		78.1791	19		78.1791	17		79.1656	0
78.1842	66		78.1842	70		78.1842	10		78.1842	27		79.1707	0
78.1892	78		78.1892	49		78.1892	10		78.1892	19		79.1758	42
78.1943	107		78.1943	34		78.1943	34		78.1943	19		79.1809	35
78.1994	102		78.1994	40		78.1994	34		78.1994	18		79.186	0
78.2045	103		78.2045	33		78.2045	56		78.2045	45		79.1911	2
78.2095	82		78.2095	53		78.2095	67		78.2095	50		79.1962	24
78.2146	83		78.2146	56		78.2146	59		78.2146	40		79.2013	23
78.2197	69		78.2197	69		78.2197	45		78.2197	31		79.2064	30
78.2247	107		78.2247	64		78.2247	44		78.2247	50		79.2115	17
78.2298	103		78.2298	26		78.2298	71		78.2298	52		79.2166	45
78.2349	91		78.2349	27		78.2349	69		78.2349	33		79.2217	53
78.2399	97		78.2399	44		78.2399	57		78.2399	45		79.2268	6
78.245	125		78.245	44		78.245	36		78.245	39		79.2319	44
78.2501	139		78.2501	35		78.2501	63		78.2501	20		79.237	94
78.2552	112		78.2552	20		78.2552	31		78.2552	11		79.2421	52
78.2602	80		78.2602	36		78.2602	57		78.2602	20		79.2472	0
78.2653	126		78.2653	37		78.2653	80		78.2653	38		79.2677	0
78.2704	115		78.2704	48		78.2704	48		78.2704	46		79.2728	24
78.2754	104		78.2754	22		78.2754	66		78.2754	39		79.2779	0
78.2805	103		78.2805	27		78.2805	65		78.2805	15		79.283	28
78.2856	144		78.2856	39		78.2856	66		78.2856	10		79.2881	70
78.2907	143		78.2907	30		78.2907	71		78.2907	17		79.2932	37
78.2957	145		78.2957	30		78.2957	46		78.2957	14		79.2983	0
78.3008	166		78.3008	56		78.3008	34		78.3008	18		79.3085	0
78.3059	112		78.3059	51		78.3059	26		78.3059	47		79.3136	7
78.311	67		78.311	26		78.311	25		78.311	44		79.3187	10
78.316	80		78.316	53		78.316	72		78.316	29		79.3238	0
78.3211	143		78.3211	46		78.3211	75		78.3211	24		79.3391	0
78.3262	216		78.3262	32		78.3262	72		78.3262	15		79.3442	16
78.3313	211		78.3313	56		78.3313	66		78.3313	7		79.3493	0
78.3363	162		78.3363	65		78.3363	65		78.3363	24		79.3544	19
78.3414	111		78.3414	52		78.3414	52		78.3414	36		79.3596	46
78.3465	152		78.3465	40		78.3465	67		78.3465	23		79.3647	34
78.3515	151		78.3515	33		78.3515	73		78.3515	39		79.3698	41
78.3566	159		78.3566	18		78.3566	60		78.3566	34		79.3749	46
78.3617	156		78.3617	26		78.3617	61		78.3617	22		79.38	25
78.3668	152		78.3668	47		78.3668	79		78.3668	30		79.3851	44
78.3718	130		78.3718	58		78.3718	71		78.3718	33		79.3902	35
78.3769	128		78.3769	28		78.3769	44		78.3769	36		79.3953	0
78.382	148		78.382	16		78.382	54		78.382	59		79.4004	1
78.3871	126		78.3871	23		78.3871	46		78.3871	45		79.4055	34
78.3922	96		78.3922	25		78.3922	18		78.3922	24		79.4106	25
78.3972	93		78.3972	38		78.3972	28		78.3972	15		79.4157	3
78.4023	130		78.4023	41		78.4023	43		78.4023	36		79.4209	33
78.4074	179		78.4074	36		78.4074	72		78.4074	66		79.426	62
78.4125	155		78.4125	55		78.4125	63		78.4125	60		79.4311	30
78.4175	128		78.4175	80		78.4175	77		78.4175	35		79.4362	0
78.4226	123		78.4226	55		78.4226	72		78.4226	36		79.4771	0
78.4277	159		78.4277	42		78.4277	51		78.4277	32		79.4822	9
78.4328	130		78.4328	34		78.4328	66		78.4328	66		79.4873	34
78.4378	97		78.4378	23		78.4378	68		78.4378	67		79.4924	51
78.4429	138		78.4429	60		78.4429	43		78.4429	21		79.4975	0
78.448	127		78.448	54		78.448	53		78.448	7		79.5026	0
78.4531	113		78.4531	50		78.4531	58		78.4531	22		79.5077	5
78.4582	121		78.4582	57		78.4582	59		78.4582	65		79.5128	0
78.4632	186		78.4632	33		78.4632	42		78.4632	55		79.518	0
78.4683	177		78.4683	68		78.4683	27		78.4683	40		79.5231	59
78.4734	122		78.4734	87		78.4734	38		78.4734	26		79.5282	86
78.4785	76		78.4785	60		78.4785	49		78.4785	29		79.5333	44
78.4835	81		78.4835	55		78.4835	70		78.4835	42		79.5384	39
78.4886	90		78.4886	57		78.4886	83		78.4886	23		79.5435	0
78.4937	86		78.4937	40		78.4937	94		78.4937	15		79.5486	35
78.4988	119		78.4988	18		78.4988	76		78.4988	36		79.5537	46
78.5039	171		78.5039	39		78.5039	57		78.5039	92		79.5589	34
78.5089	138		78.5089	54		78.5089	52		78.5089	77		79.564	24
78.514	146		78.514	57		78.514	50		78.514	58		79.5691	36
78.5191	159		78.5191	58		78.5191	72		78.5191	35		79.5742	28
78.5242	145		78.5242	43		78.5242	66		78.5242	44		79.5793	43
78.5293	164		78.5293	42		78.5293	66		78.5293	48		79.5844	43
78.5343	203		78.5343	68		78.5343	85		78.5343	32		79.5895	0
78.5394	166		78.5394	37		78.5394	82		78.5394	29		79.5947	0
78.5445	154		78.5445	38		78.5445	52		78.5445	29		79.5998	31
78.5496	151		78.5496	68		78.5496	28		78.5496	13		79.6049	51
78.5547	157		78.5547	72		78.5547	60		78.5547	26		79.61	68
78.5597	181		78.5597	75		78.5597	91		78.5597	26		79.6151	54
78.5648	204		78.5648	71		78.5648	72		78.5648	14		79.6202	39
78.5699	177		78.5699	47		78.5699	66		78.5699	5		79.6254	19
78.575	168		78.575	45		78.575	57		78.575	3		79.6305	20
78.5801	199		78.5801	49		78.5801	24		78.5801	5		79.6356	11
78.5852	160		78.5852	45		78.5852	17		78.5852	8		79.6407	0
78.5902	149		78.5902	28		78.5902	17		78.5902	13		79.6458	5
78.5953	142		78.5953	86		78.5953	51		78.5953	12		79.6509	31
78.6004	111		78.6004	128		78.6004	80		78.6004	5		79.656	16
78.6055	91		78.6055	78		78.6055	73		78.6055	10		79.6612	51
78.6106	106		78.6106	70		78.6106	71		78.6106	6		79.6663	43
78.6157	106		78.6157	73		78.6157	61		78.6157	10		79.6714	43
78.6207	75		78.6207	69		78.6207	39		78.6207	12		79.6765	42
78.6258	74		78.6258	65		78.6258	87		78.6258	28		79.6816	44
78.6309	96		78.6309	42		78.6309	65		78.6309	32		79.6868	78
78.636	105		78.636	31		78.636	67		78.636	10		79.6919	49
78.6411	100		78.6411	35		78.6411	50		78.6411	7		79.697	15
78.6462	102		78.6462	54		78.6462	59		78.6462	38		79.7021	9
78.6512	126		78.6512	43		78.6512	51		78.6512	42		79.7072	47
78.6563	157		78.6563	43		78.6563	66		78.6563	15		79.7123	13
78.6614	154		78.6614	49		78.6614	56		78.6614	22		79.7175	0
78.6665	127		78.6665	87		78.6665	59		78.6665	18		79.7226	15
78.6716	120		78.6716	100		78.6716	73		78.6716	32		79.7277	39
78.6767	103		78.6767	72		78.6767	156		78.6767	41		79.7328	30
78.6817	104		78.6817	45		78.6817	155		78.6817	40		79.7379	0
78.6868	95		78.6868	34		78.6868	92		78.6868	34		79.7431	0
78.6919	105		78.6919	64		78.6919	66		78.6919	47		79.7482	17
78.697	97		78.697	82		78.697	45		78.697	48		79.7533	22
78.7021	81		78.7021	97		78.7021	42		78.7021	19		79.7584	62
78.7072	68		78.7072	64		78.7072	27		78.7072	22		79.7635	96
78.7123	38		78.7123	32		78.7123	25		78.7123	27		79.7687	57
78.7174	109		78.7174	36		78.7174	43		78.7174	26		79.7738	35
78.7224	137		78.7224	35		78.7224	53		78.7224	21		79.7789	0
78.7275	88		78.7275	48		78.7275	31		78.7275	20		79.7891	0
78.7326	67		78.7326	78		78.7326	42		78.7326	26		79.7943	9
78.7377	154		78.7377	30		78.7377	28		78.7377	42		79.7994	11
78.7428	148		78.7428	19		78.7428	51		78.7428	29		79.8045	39
78.7479	123		78.7479	27		78.7479	25		78.7479	16		79.8096	43
78.753	126		78.753	16		78.753	18		78.753	2		79.8147	0
78.758	113		78.758	11		78.758	26		78.758	11		79.825	0
78.7631	107		78.7631	26		78.7631	57		78.7631	22		79.8301	14
78.7682	113		78.7682	36		78.7682	45		78.7682	16		79.8352	37
78.7733	136		78.7733	30		78.7733	33		78.7733	23		79.8404	72
78.7784	119		78.7784	9		78.7784	48		78.7784	37		79.8455	70
78.7835	139		78.7835	46		78.7835	39		78.7835	25		79.8506	56
78.7886	137		78.7886	77		78.7886	36		78.7886	22		79.8557	41
78.7937	100		78.7937	71		78.7937	45		78.7937	9		79.8608	46
78.7988	100		78.7988	51		78.7988	60		78.7988	33		79.866	28
78.8038	146		78.8038	56		78.8038	53		78.8038	27		79.8711	71
78.8089	177		78.8089	42		78.8089	20		78.8089	25		79.8762	47
78.814	166		78.814	48		78.814	14		78.814	38		79.8813	4
78.8191	144		78.8191	72		78.8191	24		78.8191	27		79.8865	0
78.8242	114		78.8242	72		78.8242	33		78.8242	4		79.9018	0
78.8293	110		78.8293	66		78.8293	63		78.8293	5		79.907	3
78.8344	85		78.8344	58		78.8344	68		78.8344	31		79.9121	17
78.8395	136		78.8395	35		78.8395	69		78.8395	16		79.9172	19
78.8446	95		78.8446	36		78.8446	56		78.8446	18		79.9223	33
78.8497	110		78.8497	57		78.8497	51		78.8497	17		79.9275	32
78.8547	115		78.8547	54		78.8547	66		78.8547	3		79.9326	7
78.8598	100		78.8598	44		78.8598	52		78.8598	7		79.9377	52
78.8649	84		78.8649	63		78.8649	35		78.8649	30		79.9428	87
78.87	118		78.87	40		78.87	42		78.87	29		79.948	307
78.8751	140		78.8751	46		78.8751	57		78.8751	8		79.9531	16608
78.8802	216		78.8802	65		78.8802	68		78.8802	51		79.9582	96101
78.8853	753		78.8853	95		78.8853	49		78.8853	93		79.9633	166293
78.8904	1304		78.8904	74		78.8904	33		78.8904	72		79.9685	153371
78.8955	1248		78.8955	31		78.8955	37		78.8955	37		79.9736	104336
78.9006	834		78.9006	37		78.9006	60		78.9006	22		79.9787	67532
78.9057	458		78.9057	52		78.9057	34		78.9057	25		79.9839	45112
78.9108	320		78.9108	42		78.9108	24		78.9108	46		79.989	32056
78.9158	303		78.9158	84		78.9158	198		78.9158	67		79.9941	25727
78.9209	527		78.9209	138		78.9209	1097		78.9209	78		79.9992	18596
78.926	1407		78.926	173		78.926	2259		78.926	112		80.0044	13692
78.9311	2195		78.9311	161		78.9311	2097		78.9311	118		80.0095	11665
78.9362	1802		78.9362	117		78.9362	1200		78.9362	86		80.0146	9207
78.9413	1157		78.9413	97		78.9413	642		78.9413	101		80.0198	7478
78.9464	830		78.9464	41		78.9464	455		78.9464	77		80.0249	6879
78.9515	703		78.9515	58		78.9515	394		78.9515	35		80.03	6341
78.9566	504		78.9566	567		78.9566	385		78.9566	43		80.0351	4780
78.9617	373		78.9617	2518		78.9617	380		78.9617	55		80.0403	3930
78.9668	285		78.9668	3509		78.9668	376		78.9668	29		80.0454	5302
78.9719	223		78.9719	2697		78.9719	281		78.9719	44		80.0505	8021
78.977	291		78.977	1666		78.977	214		78.977	34		80.0557	4208
78.9821	303		78.9821	1086		78.9821	229		78.9821	26		80.0608	1447
78.9872	303		78.9872	752		78.9872	223		78.9872	18		80.0659	1788
78.9923	295		78.9923	569		78.9923	166		78.9923	21		80.071	3207
78.9974	256		78.9974	383		78.9974	132		78.9974	43		80.0762	2660
79.0025	218		79.0025	343		79.0025	112		79.0025	34		80.0813	2142
79.0075	213		79.0075	498		79.0075	118		79.0075	13		80.0864	2113
79.0126	221		79.0126	515		79.0126	98		79.0126	9		80.0916	1674
79.0177	206		79.0177	360		79.0177	65		79.0177	7		80.0967	1756
79.0228	218		79.0228	303		79.0228	98		79.0228	17		80.1018	1708
79.0279	196		79.0279	298		79.0279	110		79.0279	38		80.107	1355
79.033	130		79.033	225		79.033	140		79.033	53		80.1121	1201
79.0381	113		79.0381	116		79.0381	83		79.0381	39		80.1172	1208
79.0432	143		79.0432	134		79.0432	68		79.0432	41		80.1224	1035
79.0483	158		79.0483	157		79.0483	54		79.0483	51		80.1275	1009
79.0534	141		79.0534	159		79.0534	58		79.0534	27		80.1326	1192
79.0585	149		79.0585	122		79.0585	54		79.0585	20		80.1377	1302
79.0636	170		79.0636	173		79.0636	47		79.0636	22		80.1429	1068
79.0687	163		79.0687	143		79.0687	120		79.0687	27		80.148	855
79.0738	134		79.0738	84		79.0738	106		79.0738	14		80.1531	904
79.0789	104		79.0789	71		79.0789	61		79.0789	23		80.1583	1179
79.084	147		79.084	87		79.084	89		79.084	23		80.1634	1062
79.0891	144		79.0891	67		79.0891	102		79.0891	15		80.1685	934
79.0942	143		79.0942	66		79.0942	91		79.0942	40		80.1737	853
79.0993	125		79.0993	82		79.0993	77		79.0993	60		80.1788	809
79.1044	114		79.1044	111		79.1044	69		79.1044	67		80.1839	731
79.1095	122		79.1095	125		79.1095	90		79.1095	41		80.1891	775
79.1146	138		79.1146	99		79.1146	75		79.1146	13		80.1942	755
79.1197	132		79.1197	81		79.1197	62		79.1197	23		80.1993	731
79.1248	103		79.1248	85		79.1248	59		79.1248	14		80.2045	657
79.1299	117		79.1299	69		79.1299	52		79.1299	20		80.2096	557
79.135	116		79.135	63		79.135	34		79.135	38		80.2147	576
79.1401	151		79.1401	66		79.1401	48		79.1401	64		80.2199	669
79.1452	131		79.1452	78		79.1452	45		79.1452	74		80.225	626
79.1503	172		79.1503	110		79.1503	65		79.1503	46		80.2302	612
79.1554	112		79.1554	73		79.1554	59		79.1554	21		80.2353	557
79.1605	90		79.1605	60		79.1605	32		79.1605	24		80.2404	558
79.1656	140		79.1656	90		79.1656	13		79.1656	37		80.2456	604
79.1707	103		79.1707	73		79.1707	19		79.1707	42		80.2507	630
79.1758	70		79.1758	50		79.1758	25		79.1758	41		80.2558	560
79.1809	68		79.1809	43		79.1809	36		79.1809	26		80.261	433
79.186	57		79.186	47		79.186	43		79.186	47		80.2661	418
79.1911	81		79.1911	85		79.1911	60		79.1911	35		80.2712	456
79.1962	96		79.1962	79		79.1962	62		79.1962	21		80.2764	475
79.2013	82		79.2013	66		79.2013	64		79.2013	11		80.2815	489
79.2064	146		79.2064	45		79.2064	62		79.2064	20		80.2866	431
79.2115	164		79.2115	37		79.2115	62		79.2115	8		80.2918	431
79.2166	145		79.2166	34		79.2166	73		79.2166	6		80.2969	383
79.2217	128		79.2217	41		79.2217	85		79.2217	29		80.3021	384
79.2268	168		79.2268	36		79.2268	83		79.2268	40		80.3072	381
79.2319	160		79.2319	33		79.2319	53		79.2319	60		80.3123	395
79.237	181		79.237	49		79.237	59		79.237	31		80.3175	294
79.2421	165		79.2421	44		79.2421	98		79.2421	6		80.3226	389
79.2472	172		79.2472	42		79.2472	95		79.2472	13		80.3278	481
79.2523	158		79.2523	86		79.2523	47		79.2523	12		80.3329	461
79.2574	82		79.2574	89		79.2574	66		79.2574	21		80.338	489
79.2625	61		79.2625	81		79.2625	75		79.2625	40		80.3432	415
79.2677	108		79.2677	64		79.2677	63		79.2677	52		80.3483	356
79.2728	136		79.2728	70		79.2728	47		79.2728	35		80.3534	400
79.2779	187		79.2779	52		79.2779	57		79.2779	33		80.3586	468
79.283	145		79.283	73		79.283	43		79.283	23		80.3637	363
79.2881	140		79.2881	85		79.2881	37		79.2881	29		80.3689	452
79.2932	138		79.2932	57		79.2932	38		79.2932	16		80.374	366
79.2983	106		79.2983	51		79.2983	44		79.2983	15		80.3791	404
79.3034	135		79.3034	44		79.3034	64		79.3034	19		80.3843	362
79.3085	122		79.3085	65		79.3085	85		79.3085	18		80.3894	256
79.3136	99		79.3136	85		79.3136	73		79.3136	17		80.3946	183
79.3187	117		79.3187	81		79.3187	67		79.3187	41		80.3997	287
79.3238	120		79.3238	84		79.3238	81		79.3238	74		80.4048	338
79.3289	94		79.3289	98		79.3289	59		79.3289	60		80.41	371
79.334	89		79.334	71		79.334	32		79.334	43		80.4151	279
79.3391	67		79.3391	63		79.3391	17		79.3391	39		80.4203	274
79.3442	82		79.3442	48		79.3442	20		79.3442	35		80.4254	383
79.3493	150		79.3493	64		79.3493	47		79.3493	19		80.4305	367
79.3544	127		79.3544	82		79.3544	57		79.3544	9		80.4357	384
79.3596	92		79.3596	69		79.3596	50		79.3596	11		80.4408	411
79.3647	126		79.3647	56		79.3647	51		79.3647	44		80.446	390
79.3698	192		79.3698	78		79.3698	74		79.3698	68		80.4511	384
79.3749	180		79.3749	69		79.3749	66		79.3749	61		80.4563	377
79.38	161		79.38	46		79.38	55		79.38	50		80.4614	347
79.3851	132		79.3851	25		79.3851	66		79.3851	54		80.4665	430
79.3902	138		79.3902	29		79.3902	44		79.3902	50		80.4717	414
79.3953	122		79.3953	63		79.3953	36		79.3953	31		80.4768	392
79.4004	140		79.4004	59		79.4004	44		79.4004	19		80.482	268
79.4055	191		79.4055	61		79.4055	38		79.4055	23		80.4871	225
79.4106	151		79.4106	74		79.4106	38		79.4106	25		80.4923	230
79.4157	110		79.4157	66		79.4157	59		79.4157	22		80.4974	252
79.4209	100		79.4209	76		79.4209	60		79.4209	31		80.5025	314
79.426	149		79.426	113		79.426	58		79.426	36		80.5077	323
79.4311	141		79.4311	128		79.4311	44		79.4311	32		80.5128	316
79.4362	130		79.4362	116		79.4362	57		79.4362	16		80.518	343
79.4413	107		79.4413	81		79.4413	75		79.4413	4		80.5231	366
79.4464	93		79.4464	51		79.4464	92		79.4464	24		80.5283	348
79.4515	113		79.4515	51		79.4515	90		79.4515	22		80.5334	339
79.4566	153		79.4566	54		79.4566	78		79.4566	26		80.5386	287
79.4617	150		79.4617	81		79.4617	90		79.4617	27		80.5437	242
79.4668	158		79.4668	84		79.4668	88		79.4668	29		80.5488	170
79.472	154		79.472	77		79.472	83		79.472	34		80.554	125
79.4771	147		79.4771	63		79.4771	64		79.4771	36		80.5591	199
79.4822	173		79.4822	97		79.4822	64		79.4822	37		80.5643	272
79.4873	187		79.4873	62		79.4873	77		79.4873	50		80.5694	269
79.4924	147		79.4924	32		79.4924	62		79.4924	49		80.5746	226
79.4975	151		79.4975	25		79.4975	40		79.4975	63		80.5797	194
79.5026	141		79.5026	72		79.5026	58		79.5026	55		80.5849	224
79.5077	104		79.5077	80		79.5077	91		79.5077	68		80.59	142
79.5128	137		79.5128	63		79.5128	90		79.5128	79		80.5952	154
79.518	127		79.518	91		79.518	55		79.518	58		80.6003	175
79.5231	158		79.5231	99		79.5231	85		79.5231	39		80.6055	162
79.5282	148		79.5282	56		79.5282	91		79.5282	17		80.6106	164
79.5333	133		79.5333	57		79.5333	135		79.5333	40		80.6158	148
79.5384	183		79.5384	68		79.5384	151		79.5384	33		80.6209	214
79.5435	203		79.5435	71		79.5435	90		79.5435	28		80.626	256
79.5486	150		79.5486	85		79.5486	34		79.5486	31		80.6312	290
79.5537	146		79.5537	76		79.5537	38		79.5537	11		80.6363	304
79.5589	154		79.5589	114		79.5589	32		79.5589	8		80.6415	239
79.564	158		79.564	123		79.564	51		79.564	25		80.6466	184
79.5691	148		79.5691	55		79.5691	104		79.5691	24		80.6518	121
79.5742	143		79.5742	22		79.5742	93		79.5742	14		80.6569	139
79.5793	128		79.5793	44		79.5793	56		79.5793	27		80.6621	247
79.5844	150		79.5844	53		79.5844	51		79.5844	21		80.6672	260
79.5895	172		79.5895	48		79.5895	81		79.5895	31		80.6724	278
79.5947	168		79.5947	38		79.5947	100		79.5947	61		80.6775	255
79.5998	197		79.5998	50		79.5998	49		79.5998	77		80.6827	181
79.6049	224		79.6049	67		79.6049	26		79.6049	53		80.6878	213
79.61	179		79.61	77		79.61	47		79.61	65		80.693	162
79.6151	199		79.6151	51		79.6151	42		79.6151	62		80.6981	173
79.6202	202		79.6202	47		79.6202	52		79.6202	32		80.7033	207
79.6254	159		79.6254	76		79.6254	58		79.6254	20		80.7084	198
79.6305	184		79.6305	69		79.6305	58		79.6305	37		80.7136	159
79.6356	233		79.6356	89		79.6356	84		79.6356	53		80.7187	166
79.6407	223		79.6407	103		79.6407	86		79.6407	44		80.7239	145
79.6458	161		79.6458	106		79.6458	53		79.6458	39		80.729	118
79.6509	160		79.6509	85		79.6509	21		79.6509	38		80.7342	142
79.656	138		79.656	65		79.656	26		79.656	35		80.7393	136
79.6612	104		79.6612	79		79.6612	42		79.6612	46		80.7445	69
79.6663	127		79.6663	62		79.6663	65		79.6663	36		80.7496	103
79.6714	149		79.6714	60		79.6714	112		79.6714	14		80.7548	163
79.6765	136		79.6765	74		79.6765	99		79.6765	32		80.7599	137
79.6816	108		79.6816	61		79.6816	55		79.6816	41		80.7651	154
79.6868	117		79.6868	86		79.6868	45		79.6868	31		80.7702	175
79.6919	161		79.6919	146		79.6919	62		79.6919	13		80.7754	213
79.697	160		79.697	139		79.697	64		79.697	9		80.7806	269
79.7021	98		79.7021	80		79.7021	56		79.7021	26		80.7857	211
79.7072	80		79.7072	69		79.7072	59		79.7072	35		80.7909	146
79.7123	124		79.7123	90		79.7123	42		79.7123	42		80.796	193
79.7175	152		79.7175	77		79.7175	37		79.7175	78		80.8012	200
79.7226	140		79.7226	81		79.7226	30		79.7226	67		80.8063	201
79.7277	121		79.7277	145		79.7277	83		79.7277	42		80.8115	164
79.7328	144		79.7328	168		79.7328	123		79.7328	10		80.8166	151
79.7379	245		79.7379	109		79.7379	95		79.7379	24		80.8218	184
79.7431	275		79.7431	71		79.7431	76		79.7431	22		80.8269	168
79.7482	231		79.7482	70		79.7482	71		79.7482	10		80.8321	142
79.7533	216		79.7533	46		79.7533	78		79.7533	10		80.8372	71
79.7584	250		79.7584	38		79.7584	79		79.7584	7		80.8424	177
79.7635	222		79.7635	58		79.7635	72		79.7635	5		80.8476	279
[truncated: 159,860 more rows]

## Sheet: MALDI spectra
MALDI Spectra
FDPX 50 µM in water			FDPX 50µM - Dowex Resin (Nacl)						FDPX 50µM - Bisulfite monolithic column ( NaCl)			FDPX 50 µM - SMES monolithic column (NaCl)			FDPX 50µM prepared using in the supernatant of resin converted with NaCl
m/z	Intensity		m/z	Intensity					m/z	Intensity		m/z	Intensity		m/z	Intensity
599.913	188		599.913	716					599.819	239		600.163	331		599.913	69
599.918	185		599.918	620					599.824	266		600.168	275		599.918	62
599.924	200		599.924	528					599.83	287		600.174	318		599.924	85
599.929	180		599.929	488					599.835	295		600.18	357		599.929	67
599.935	174		599.935	433					599.841	306		600.185	286		599.935	67
599.94	120		599.94	367					599.847	281		600.191	260		599.94	64
599.946	125		599.946	328					599.852	347		600.196	310		599.946	54
599.952	134		599.952	297					599.858	293		600.202	271		599.952	52
599.957	128		599.957	284					599.863	292		600.207	295		599.957	64
599.963	112		599.963	229					599.869	348		600.213	267		599.963	57
599.968	106		599.968	272					599.874	299		600.219	263		599.968	53
599.974	102		599.974	218					599.88	243		600.224	257		599.974	57
599.979	98		599.979	251					599.886	276		600.23	240		599.979	43
599.985	92		599.985	218					599.891	255		600.235	267		599.985	47
599.991	95		599.991	214					599.897	260		600.241	241		599.991	48
599.996	82		599.996	203					599.902	217		600.246	241		599.996	44
600.002	84		600.002	186					599.908	236		600.252	256		600.002	48
600.007	72		600.007	182					599.913	219		600.257	223		600.007	42
600.013	77		600.013	187					599.919	176		600.263	273		600.013	40
600.019	78		600.019	182					599.925	203		600.269	254		600.019	60
600.024	90		600.024	139					599.93	205		600.274	250		600.024	39
600.03	73		600.03	173					599.936	211		600.28	242		600.03	43
600.035	56		600.035	180					599.941	192		600.285	226		600.035	36
600.041	90		600.041	161					599.947	197		600.291	221		600.041	33
600.046	62		600.046	171					599.952	192		600.296	243		600.046	45
600.052	84		600.052	161					599.958	163		600.302	251		600.052	41
600.058	71		600.058	154					599.964	181		600.308	245		600.058	35
600.063	60		600.063	136					599.969	164		600.313	213		600.063	52
600.069	63		600.069	149					599.975	192		600.319	198		600.069	39
600.074	90		600.074	154					599.98	156		600.324	224		600.074	43
600.08	74		600.08	123					599.986	163		600.33	239		600.08	56
600.085	69		600.085	129					599.992	180		600.335	190		600.085	48
600.091	67		600.091	156					599.997	146		600.341	265		600.091	44
600.097	57		600.097	110					600.003	138		600.347	200		600.097	44
600.102	77		600.102	112					600.008	179		600.352	219		600.102	27
600.108	58		600.108	127					600.014	149		600.358	226		600.108	38
600.113	51		600.113	103					600.019	137		600.363	202		600.113	40
600.119	61		600.119	104					600.025	142		600.369	230		600.119	44
600.124	56		600.124	108					600.031	151		600.374	215		600.124	40
600.13	73		600.13	152					600.036	125		600.38	197		600.13	44
600.136	71		600.136	110					600.042	149		600.386	235		600.136	28
600.141	57		600.141	110					600.047	126		600.391	196		600.141	30
600.147	58		600.147	117					600.053	144		600.397	220		600.147	33
600.152	65		600.152	117					600.058	118		600.402	250		600.152	50
600.158	55		600.158	151					600.064	135		600.408	216		600.158	47
600.163	61		600.163	102					600.07	138		600.413	230		600.163	50
600.169	70		600.169	119					600.075	126		600.419	238		600.169	32
600.175	60		600.175	121					600.081	166		600.424	243		600.175	34
600.18	60		600.18	101					600.086	139		600.43	224		600.18	29
600.186	45		600.186	123					600.092	156		600.436	247		600.186	32
600.191	60		600.191	116					600.097	151		600.441	244		600.191	35
600.197	68		600.197	132					600.103	111		600.447	235		600.197	31
600.202	56		600.202	113					600.109	151		600.452	216		600.202	32
600.208	73		600.208	112					600.114	134		600.458	213		600.208	42
600.214	63		600.214	99					600.12	164		600.463	190		600.214	32
600.219	79		600.219	114					600.125	138		600.469	210		600.219	50
600.225	54		600.225	118					600.131	150		600.475	183		600.225	38
600.23	60		600.23	100					600.137	150		600.48	191		600.23	44
600.236	58		600.236	100					600.142	134		600.486	238		600.236	22
600.241	67		600.241	136					600.148	157		600.491	226		600.241	41
600.247	67		600.247	114					600.153	139		600.497	220		600.247	40
600.253	60		600.253	134					600.159	155		600.502	205		600.253	38
600.258	51		600.258	120					600.164	112		600.508	220		600.258	42
600.264	56		600.264	127					600.17	148		600.514	215		600.264	37
600.269	57		600.269	114					600.176	156		600.519	193		600.269	47
600.275	64		600.275	94					600.181	154		600.525	236		600.275	41
600.28	68		600.28	94					600.187	143		600.53	239		600.28	30
600.286	76		600.286	124					600.192	117		600.536	272		600.286	35
600.292	57		600.292	96					600.198	142		600.541	202		600.292	29
600.297	54		600.297	100					600.203	148		600.547	254		600.297	35
600.303	59		600.303	92					600.209	141		600.553	233		600.303	40
600.308	76		600.308	101					600.215	126		600.558	209		600.308	46
600.314	61		600.314	111					600.22	130		600.564	223		600.314	36
600.319	51		600.319	106					600.226	131		600.569	221		600.319	23
600.325	50		600.325	95					600.231	168		600.575	269		600.325	19
600.331	49		600.331	88					600.237	130		600.58	231		600.331	31
600.336	44		600.336	132					600.242	161		600.586	227		600.336	40
600.342	71		600.342	112					600.248	170		600.592	241		600.342	45
600.347	74		600.347	123					600.254	138		600.597	257		600.347	39
600.353	71		600.353	118					600.259	116		600.603	222		600.353	46
600.358	63		600.358	114					600.265	129		600.608	233		600.358	43
600.364	65		600.364	144					600.27	143		600.614	236		600.364	35
600.37	61		600.37	108					600.276	150		600.619	255		600.37	30
600.375	58		600.375	111					600.282	116		600.625	272		600.375	44
600.381	63		600.381	109					600.287	158		600.631	251		600.381	19
600.386	74		600.386	103					600.293	135		600.636	281		600.386	54
600.392	71		600.392	117					600.298	161		600.642	288		600.392	42
600.398	53		600.398	135					600.304	137		600.647	297		600.398	42
600.403	51		600.403	104					600.309	149		600.653	313		600.403	30
600.409	52		600.409	106					600.315	134		600.658	314		600.409	46
600.414	66		600.414	100					600.321	141		600.664	297		600.414	39
600.42	56		600.42	107					600.326	160		600.669	328		600.42	55
600.425	48		600.425	99					600.332	151		600.675	355		600.425	39
600.431	70		600.431	96					600.337	164		600.681	352		600.431	53
600.437	48		600.437	107					600.343	114		600.686	380		600.437	47
600.442	40		600.442	111					600.348	164		600.692	320		600.442	48
600.448	52		600.448	106					600.354	156		600.697	365		600.448	37
600.453	56		600.453	123					600.36	158		600.703	350		600.453	36
600.459	59		600.459	83					600.365	131		600.708	444		600.459	47
600.464	58		600.464	98					600.371	145		600.714	450		600.464	41
600.47	51		600.47	89					600.376	136		600.72	493		600.47	38
600.476	52		600.476	122					600.382	135		600.725	484		600.476	45
600.481	57		600.481	122					600.387	162		600.731	517		600.481	44
600.487	64		600.487	111					600.393	139		600.736	550		600.487	43
600.492	42		600.492	105					600.399	143		600.742	614		600.492	46
600.498	68		600.498	121					600.404	123		600.747	594		600.498	38
600.503	43		600.503	89					600.41	143		600.753	655		600.503	46
600.509	50		600.509	119					600.415	135		600.759	667		600.509	34
600.515	48		600.515	105					600.421	142		600.764	711		600.515	36
600.52	65		600.52	85					600.427	142		600.77	720		600.52	53
600.526	56		600.526	89					600.432	165		600.775	749		600.526	54
600.531	45		600.531	94					600.438	132		600.781	752		600.531	56
600.537	49		600.537	120					600.443	134		600.786	797		600.537	31
600.542	38		600.542	117					600.449	126		600.792	834		600.542	36
600.548	46		600.548	113					600.454	147		600.798	737		600.548	54
600.554	59		600.554	112					600.46	147		600.803	763		600.554	46
600.559	51		600.559	92					600.466	140		600.809	817		600.559	48
600.565	48		600.565	98					600.471	140		600.814	829		600.565	35
600.57	39		600.57	102					600.477	151		600.82	867		600.57	45
600.576	50		600.576	100					600.482	157		600.825	971		600.576	50
600.581	63		600.581	103					600.488	143		600.831	893		600.581	34
600.587	49		600.587	114					600.493	115		600.837	926		600.587	55
600.593	54		600.593	90					600.499	141		600.842	863		600.593	37
600.598	53		600.598	132					600.505	152		600.848	892		600.598	42
600.604	44		600.604	101					600.51	136		600.853	875		600.604	42
600.609	37		600.609	110					600.516	142		600.859	876		600.609	57
600.615	78		600.615	118					600.521	135		600.864	881		600.615	49
600.621	46		600.621	97					600.527	149		600.87	859		600.621	48
600.626	56		600.626	81					600.533	142		600.876	848		600.626	49
600.632	50		600.632	130					600.538	131		600.881	833		600.632	55
600.637	59		600.637	139					600.544	137		600.887	858		600.637	33
600.643	51		600.643	109					600.549	155		600.892	805		600.643	45
600.648	42		600.648	122					600.555	155		600.898	786		600.648	43
600.654	63		600.654	162					600.56	157		600.903	721		600.654	44
600.66	62		600.66	132					600.566	140		600.909	709		600.66	37
600.665	51		600.665	128					600.572	145		600.915	712		600.665	42
600.671	57		600.671	153					600.577	122		600.92	750		600.671	49
600.676	64		600.676	159					600.583	142		600.926	675		600.676	41
600.682	62		600.682	209					600.588	146		600.931	672		600.682	39
600.687	68		600.687	237					600.594	137		600.937	639		600.687	57
600.693	64		600.693	226					600.599	129		600.942	605		600.693	50
600.699	110		600.699	214					600.605	143		600.948	601		600.699	60
600.704	115		600.704	265					600.611	134		600.953	588		600.704	81
600.71	143		600.71	296					600.616	123		600.959	565		600.71	47
600.715	170		600.715	329					600.622	148		600.965	581		600.715	58
600.721	150		600.721	369					600.627	136		600.97	546		600.721	54
600.726	198		600.726	392					600.633	119		600.976	476		600.726	64
600.732	218		600.732	391					600.639	137		600.981	505		600.732	63
600.738	231		600.738	483					600.644	149		600.987	477		600.738	77
600.743	230		600.743	496					600.65	136		600.992	488		600.743	60
600.749	222		600.749	516					600.655	139		600.998	438		600.749	52
600.754	213		600.754	538					600.661	130		601.004	443		600.754	86
600.76	281		600.76	520					600.666	165		601.009	482		600.76	90
600.765	225		600.765	610					600.672	143		601.015	454		600.765	82
600.771	255		600.771	529					600.678	155		601.02	410		600.771	106
600.777	283		600.777	524					600.683	142		601.026	436		600.777	123
600.782	261		600.782	428					600.689	147		601.031	435		600.782	117
600.788	229		600.788	382					600.694	158		601.037	392		600.788	83
600.793	261		600.793	453					600.7	170		601.043	433		600.793	125
600.799	214		600.799	404					600.705	167		601.048	424		600.799	129
600.805	238		600.805	415					600.711	181		601.054	349		600.805	128
600.81	230		600.81	390					600.717	165		601.059	380		600.81	84
600.816	234		600.816	402					600.722	164		601.065	430		600.816	118
600.821	247		600.821	424					600.728	208		601.07	338		600.821	129
600.827	235		600.827	396					600.733	212		601.076	311		600.827	109
600.832	228		600.832	432					600.739	213		601.082	283		600.832	95
600.838	197		600.838	487					600.745	212		601.087	334		600.838	107
600.844	212		600.844	548					600.75	222		601.093	301		600.844	104
600.849	217		600.849	613					600.756	221		601.098	318		600.849	110
600.855	203		600.855	696					600.761	261		601.104	290		600.855	107
600.86	216		600.86	683					600.767	219		601.109	264		600.86	107
600.866	243		600.866	813					600.772	300		601.115	242		600.866	95
600.871	232		600.871	868					600.778	231		601.121	295		600.871	100
600.877	214		600.877	855					600.784	248		601.126	256		600.877	103
600.883	211		600.883	890					600.789	241		601.132	257		600.883	92
600.888	226		600.888	844					600.795	289		601.137	271		600.888	78
600.894	212		600.894	802					600.8	300		601.143	252		600.894	94
600.899	224		600.899	760					600.806	287		601.148	212		600.899	100
600.905	221		600.905	729					600.811	325		601.154	228		600.905	133
600.91	229		600.91	637					600.817	371		601.16	229		600.91	96
600.916	220		600.916	525					600.823	382		601.165	235		600.916	102
600.922	191		600.922	514					600.828	411		601.171	248		600.922	93
600.927	213		600.927	473					600.834	431		601.176	230		600.927	102
600.933	186		600.933	413					600.839	371		601.182	193		600.933	74
600.938	199		600.938	372					600.845	410		601.187	199		600.938	94
600.944	221		600.944	329					600.851	385		601.193	215		600.944	91
600.95	231		600.95	362					600.856	388		601.199	231		600.95	87
600.955	147		600.955	301					600.862	446		601.204	197		600.955	90
600.961	176		600.961	230					600.867	419		601.21	220		600.961	69
600.966	146		600.966	230					600.873	374		601.215	198		600.966	92
600.972	147		600.972	203					600.878	349		601.221	175		600.972	96
600.977	137		600.977	209					600.884	333		601.226	210		600.977	115
600.983	130		600.983	231					600.89	321		601.232	214		600.983	73
600.989	126		600.989	212					600.895	331		601.238	243		600.989	76
600.994	140		600.994	198					600.901	302		601.243	211		600.994	113
601	136		601	152					600.906	264		601.249	222		601	93
601.005	126		601.005	168					600.912	236		601.254	214		601.005	119
601.011	114		601.011	171					600.917	291		601.26	207		601.011	144
601.016	146		601.016	143					600.923	237		601.265	206		601.016	110
601.022	134		601.022	187					600.929	224		601.271	187		601.022	125
601.028	143		601.028	160					600.934	211		601.277	241		601.028	96
601.033	117		601.033	131					600.94	221		601.282	195		601.033	92
601.039	116		601.039	114					600.945	198		601.288	196		601.039	99
601.044	117		601.044	134					600.951	194		601.293	213		601.044	119
601.05	110		601.05	129					600.957	201		601.299	222		601.05	98
601.055	102		601.055	147					600.962	196		601.304	213		601.055	135
601.061	101		601.061	126					600.968	209		601.31	183		601.061	96
601.067	100		601.067	128					600.973	149		601.316	206		601.067	85
601.072	110		601.072	116					600.979	161		601.321	222		601.072	84
601.078	127		601.078	112					600.984	188		601.327	198		601.078	99
601.083	104		601.083	129					600.99	198		601.332	216		601.083	73
601.089	95		601.089	116					600.996	183		601.338	184		601.089	60
601.095	73		601.095	83					601.001	158		601.343	205		601.095	81
601.1	78		601.1	124					601.007	164		601.349	206		601.1	48
601.106	99		601.106	116					601.012	176		601.355	213		601.106	76
601.111	89		601.111	107					601.018	189		601.36	207		601.111	86
601.117	86		601.117	105					601.024	163		601.366	236		601.117	64
601.122	76		601.122	104					601.029	161		601.371	172		601.122	43
601.128	74		601.128	122					601.035	145		601.377	187		601.128	52
601.134	92		601.134	87					601.04	148		601.382	192		601.134	67
601.139	78		601.139	99					601.046	149		601.388	190		601.139	50
601.145	87		601.145	97					601.051	157		601.394	209		601.145	64
601.15	72		601.15	92					601.057	166		601.399	198		601.15	71
601.156	75		601.156	109					601.063	138		601.405	189		601.156	58
601.161	69		601.161	73					601.068	133		601.41	186		601.161	74
601.167	73		601.167	91					601.074	180		601.416	181		601.167	59
601.173	91		601.173	78					601.079	130		601.421	165		601.173	54
601.178	94		601.178	97					601.085	128		601.427	205		601.178	45
601.184	63		601.184	97					601.09	126		601.433	222		601.184	56
601.189	71		601.189	76					601.096	127		601.438	234		601.189	58
601.195	59		601.195	87					601.102	138		601.444	197		601.195	56
601.201	87		601.201	97					601.107	121		601.449	208		601.201	66
601.206	70		601.206	98					601.113	135		601.455	219		601.206	63
601.212	63		601.212	89					601.118	139		601.46	222		601.212	54
601.217	55		601.217	92					601.124	129		601.466	211		601.217	40
601.223	68		601.223	91					601.13	152		601.472	197		601.223	60
601.228	58		601.228	81					601.135	127		601.477	189		601.228	62
601.234	53		601.234	85					601.141	162		601.483	192		601.234	53
601.24	48		601.24	92					601.146	131		601.488	187		601.24	37
601.245	49		601.245	109					601.152	130		601.494	217		601.245	50
601.251	58		601.251	75					601.157	123		601.499	196		601.251	43
601.256	74		601.256	93					601.163	133		601.505	198		601.256	36
601.262	50		601.262	84					601.169	105		601.511	213		601.262	26
601.267	68		601.267	100					601.174	122		601.516	228		601.267	36
601.273	61		601.273	100					601.18	159		601.522	192		601.273	32
601.279	46		601.279	83					601.185	128		601.527	190		601.279	39
601.284	59		601.284	97					601.191	152		601.533	209		601.284	38
601.29	56		601.29	88					601.197	128		601.538	208		601.29	36
601.295	52		601.295	91					601.202	113		601.544	214		601.295	30
601.301	47		601.301	87					601.208	124		601.55	205		601.301	39
601.307	52		601.307	82					601.213	142		601.555	202		601.307	59
601.312	58		601.312	96					601.219	118		601.561	182		601.312	43
601.318	45		601.318	88					601.224	127		601.566	231		601.318	36
601.323	77		601.323	79					601.23	127		601.572	206		601.323	34
601.329	62		601.329	72					601.236	121		601.577	198		601.329	34
601.334	56		601.334	91					601.241	125		601.583	228		601.334	47
601.34	42		601.34	75					601.247	128		601.589	215		601.34	36
601.346	52		601.346	85					601.252	125		601.594	206		601.346	42
601.351	44		601.351	104					601.258	114		601.6	260		601.351	45
601.357	50		601.357	85					601.264	115		601.605	219		601.357	34
601.362	37		601.362	84					601.269	106		601.611	261		601.362	34
601.368	63		601.368	82					601.275	125		601.616	244		601.368	55
601.373	40		601.373	66					601.28	134		601.622	258		601.373	37
601.379	59		601.379	63					601.286	121		601.628	217		601.379	50
601.385	49		601.385	62					601.291	127		601.633	220		601.385	33
601.39	56		601.39	84					601.297	111		601.639	268		601.39	32
601.396	73		601.396	99					601.303	129		601.644	237		601.396	30
601.401	57		601.401	100					601.308	142		601.65	263		601.401	43
601.407	45		601.407	109					601.314	130		601.655	261		601.407	18
601.413	52		601.413	88					601.319	107		601.661	271		601.413	35
601.418	37		601.418	97					601.325	145		601.667	255		601.418	34
601.424	49		601.424	98					601.33	142		601.672	251		601.424	46
601.429	53		601.429	102					601.336	130		601.678	290		601.429	56
601.435	45		601.435	89					601.342	126		601.683	285		601.435	34
601.44	48		601.44	91					601.347	137		601.689	305		601.44	26
601.446	54		601.446	87					601.353	123		601.694	295		601.446	37
601.452	44		601.452	86					601.358	128		601.7	289		601.452	38
601.457	54		601.457	97					601.364	114		601.706	298		601.457	42
601.463	51		601.463	98					601.37	141		601.711	303		601.463	46
601.468	52		601.468	107					601.375	148		601.717	313		601.468	37
601.474	53		601.474	108					601.381	147		601.722	336		601.474	42
601.479	61		601.479	115					601.386	130		601.728	325		601.479	31
601.485	37		601.485	96					601.392	123		601.734	317		601.485	41
601.491	58		601.491	122					601.397	131		601.739	340		601.491	43
601.496	50		601.496	118					601.403	114		601.745	318		601.496	46
601.502	26		601.502	83					601.409	124		601.75	350		601.502	30
601.507	40		601.507	111					601.414	118		601.756	377		601.507	49
601.513	43		601.513	95					601.42	122		601.761	372		601.513	35
601.519	37		601.519	100					601.425	148		601.767	352		601.519	31
601.524	44		601.524	107					601.431	140		601.773	407		601.524	44
601.53	36		601.53	89					601.437	142		601.778	407		601.53	38
601.535	45		601.535	120					601.442	142		601.784	407		601.535	33
601.541	42		601.541	117					601.448	138		601.789	368		601.541	50
601.546	53		601.546	113					601.453	147		601.795	392		601.546	40
601.552	40		601.552	97					601.459	127		601.8	439		601.552	51
601.558	46		601.558	104					601.464	140		601.806	446		601.558	38
601.563	34		601.563	101					601.47	130		601.812	435		601.563	37
601.569	32		601.569	79					601.476	137		601.817	390		601.569	35
601.574	28		601.574	81					601.481	158		601.823	410		601.574	45
601.58	52		601.58	83					601.487	136		601.828	444		601.58	47
601.585	55		601.585	95					601.492	125		601.834	435		601.585	40
601.591	49		601.591	95					601.498	136		601.839	426		601.591	41
601.597	36		601.597	105					601.504	132		601.845	487		601.597	50
601.602	56		601.602	99					601.509	139		601.851	448		601.602	39
601.608	40		601.608	93					601.515	148		601.856	484		601.608	44
601.613	40		601.613	86					601.52	171		601.862	434		601.613	40
601.619	25		601.619	85					601.526	152		601.867	462		601.619	38
601.625	40		601.625	96					601.531	132		601.873	427		601.625	45
601.63	72		601.63	81					601.537	131		601.878	435		601.63	46
601.636	51		601.636	69					601.543	145		601.884	466		601.636	31
601.641	43		601.641	80					601.548	130		601.89	438		601.641	31
601.647	39		601.647	99					601.554	123		601.895	493		601.647	38
601.652	44		601.652	85					601.559	129		601.901	421		601.652	39
601.658	42		601.658	84					601.565	119		601.906	422		601.658	22
601.664	50		601.664	74					601.571	141		601.912	332		601.664	27
601.669	46		601.669	98					601.576	114		601.917	414		601.669	44
601.675	59		601.675	91					601.582	96		601.923	377		601.675	46
601.68	40		601.68	96					601.587	140		601.929	362		601.68	42
601.686	65		601.686	116					601.593	142		601.934	387		601.686	37
601.692	40		601.692	101					601.598	147		601.94	385		601.692	55
601.697	53		601.697	91					601.604	155		601.945	366		601.697	38
601.703	58		601.703	129					601.61	129		601.951	411		601.703	52
601.708	57		601.708	132					601.615	135		601.956	396		601.708	36
601.714	70		601.714	134					601.621	116		601.962	391		601.714	52
601.719	71		601.719	134					601.626	126		601.968	364		601.719	56
601.725	67		601.725	147					601.632	133		601.973	366		601.725	45
601.731	68		601.731	144					601.638	142		601.979	307		601.731	48
601.736	90		601.736	134					601.643	137		601.984	317		601.736	52
601.742	86		601.742	142					601.649	160		601.99	332		601.742	55
601.747	97		601.747	155					601.654	115		601.995	333		601.747	54
601.753	99		601.753	160					601.66	128		602.001	343		601.753	51
601.758	71		601.758	172					601.665	128		602.007	296		601.758	48
601.764	80		601.764	171					601.671	121		602.012	347		601.764	54
601.77	63		601.77	147					601.677	154		602.018	291		601.77	29
601.775	117		601.775	186					601.682	118		602.023	305		601.775	56
601.781	100		601.781	201					601.688	137		602.029	289		601.781	53
601.786	113		601.786	184					601.693	130		602.034	291		601.786	49
601.792	101		601.792	195					601.699	137		602.04	320		601.792	52
601.798	79		601.798	172					601.705	128		602.046	311		601.798	57
601.803	85		601.803	162					601.71	151		602.051	286		601.803	56
601.809	108		601.809	188					601.716	146		602.057	259		601.809	60
601.814	77		601.814	187					601.721	153		602.062	236		601.814	79
601.82	94		601.82	185					601.727	162		602.068	245		601.82	38
601.825	93		601.825	205					601.732	153		602.074	217		601.825	71
601.831	75		601.831	215					601.738	175		602.079	263		601.831	63
601.837	73		601.837	208					601.744	171		602.085	278		601.837	66
601.842	93		601.842	181					601.749	171		602.09	243		601.842	50
601.848	97		601.848	167					601.755	185		602.096	274		601.848	64
601.853	89		601.853	231					601.76	174		602.101	232		601.853	60
601.859	84		601.859	201					601.766	181		602.107	248		601.859	65
601.865	104		601.865	211					601.772	212		602.113	242		601.865	60
601.87	72		601.87	191					601.777	205		602.118	231		601.87	58
601.876	85		601.876	208					601.783	189		602.124	239		601.876	55
601.881	92		601.881	232					601.788	235		602.129	235		601.881	63
601.887	91		601.887	221					601.794	213		602.135	190		601.887	62
601.892	112		601.892	223					601.799	234		602.14	243		601.892	45
601.898	99		601.898	232					601.805	222		602.146	220		601.898	73
601.904	103		601.904	193					601.811	216		602.152	186		601.904	58
601.909	127		601.909	225					601.816	229		602.157	186		601.909	58
601.915	93		601.915	198					601.822	223		602.163	210		601.915	54
601.92	102		601.92	213					601.827	243		602.168	185		601.92	73
601.926	123		601.926	223					601.833	240		602.174	184		601.926	57
601.931	153		601.931	174					601.839	254		602.179	196		601.931	59
601.937	96		601.937	157					601.844	295		602.185	206		601.937	80
601.943	84		601.943	132					601.85	257		602.191	214		601.943	78
601.948	88		601.948	143					601.855	282		602.196	187		601.948	83
601.954	87		601.954	109					601.861	277		602.202	202		601.954	45
601.959	102		601.959	106					601.867	280		602.207	220		601.959	54
601.965	92		601.965	115					601.872	287		602.213	217		601.965	55
601.971	82		601.971	105					601.878	258		602.218	189		601.971	63
601.976	76		601.976	101					601.883	258		602.224	219		601.976	80
601.982	85		601.982	118					601.889	249		602.23	191		601.982	68
601.987	89		601.987	96					601.894	215		602.235	178		601.987	50
601.993	78		601.993	107					601.9	211		602.241	193		601.993	53
601.998	63		601.998	86					601.906	207		602.246	174		601.998	63
602.004	63		602.004	120					601.911	202		602.252	190		602.004	63
602.01	77		602.01	97					601.917	205		602.258	194		602.01	64
602.015	71		602.015	108					601.922	219		602.263	177		602.015	69
602.021	77		602.021	91					601.928	203		602.269	173		602.021	63
602.026	94		602.026	85					601.934	188		602.274	156		602.026	68
602.032	69		602.032	97					601.939	194		602.28	199		602.032	58
602.038	66		602.038	100					601.945	179		602.285	163		602.038	44
602.043	56		602.043	90					601.95	182		602.291	195		602.043	53
602.049	85		602.049	99					601.956	169		602.297	204		602.049	53
602.054	61		602.054	81					601.961	148		602.302	180		602.054	54
602.06	65		602.06	86					601.967	143		602.308	167		602.06	48
602.065	49		602.065	69					601.973	154		602.313	211		602.065	58
602.071	77		602.071	90					601.978	127		602.319	139		602.071	56
602.077	64		602.077	66					601.984	136		602.324	155		602.077	60
602.082	58		602.082	42					601.989	129		602.33	204		602.082	50
602.088	60		602.088	67					601.995	140		602.336	181		602.088	72
602.093	51		602.093	63					602.001	140		602.341	194		602.093	61
602.099	54		602.099	93					602.006	141		602.347	192		602.099	45
602.105	64		602.105	88					602.012	158		602.352	190		602.105	49
602.11	58		602.11	59					602.017	139		602.358	163		602.11	61
602.116	59		602.116	79					602.023	125		602.363	183		602.116	42
602.121	37		602.121	60					602.028	113		602.369	165		602.121	46
602.127	49		602.127	57					602.034	113		602.375	190		602.127	42
602.132	33		602.132	53					602.04	151		602.38	203		602.132	39
602.138	61		602.138	67					602.045	125		602.386	197		602.138	36
602.144	48		602.144	69					602.051	131		602.391	177		602.144	51
602.149	68		602.149	93					602.056	125		602.397	176		602.149	38
602.155	50		602.155	75					602.062	141		602.402	209		602.155	35
602.16	46		602.16	63					602.068	151		602.408	201		602.16	32
602.166	49		602.166	74					602.073	145		602.414	178		602.166	30
602.172	65		602.172	86					602.079	150		602.419	166		602.172	27
602.177	48		602.177	80					602.084	130		602.425	197		602.177	40
602.183	45		602.183	57					602.09	122		602.43	186		602.183	54
602.188	53		602.188	81					602.095	132		602.436	183		602.188	30
602.194	65		602.194	54					602.101	135		602.442	177		602.194	42
602.199	53		602.199	78					602.107	129		602.447	162		602.199	44
602.205	49		602.205	73					602.112	140		602.453	173		602.205	51
602.211	39		602.211	78					602.118	122		602.458	177		602.211	43
602.216	44		602.216	84					602.123	107		602.464	179		602.216	31
602.222	49		602.222	64					602.129	121		602.469	190		602.222	39
602.227	44		602.227	55					602.135	122		602.475	197		602.227	26
602.233	48		602.233	61					602.14	101		602.481	160		602.233	24
602.239	50		602.239	60					602.146	126		602.486	156		602.239	35
602.244	58		602.244	58					602.151	122		602.492	175		602.244	31
602.25	25		602.25	66					602.157	118		602.497	195		602.25	31
602.255	45		602.255	79					602.163	124		602.503	162		602.255	36
602.261	48		602.261	59					602.168	129		602.508	219		602.261	41
602.266	38		602.266	66					602.174	115		602.514	224		602.266	42
602.272	51		602.272	69					602.179	117		602.52	184		602.272	28
602.278	41		602.278	64					602.185	137		602.525	198		602.278	28
602.283	49		602.283	59					602.19	137		602.531	163		602.283	32
602.289	39		602.289	56					602.196	136		602.536	188		602.289	45
602.294	43		602.294	53					602.202	124		602.542	162		602.294	38
602.3	41		602.3	63					602.207	129		602.547	162		602.3	40
602.306	34		602.306	44					602.213	119		602.553	158		602.306	26
602.311	37		602.311	69					602.218	137		602.559	201		602.311	23
602.317	43		602.317	71					602.224	136		602.564	147		602.317	36
602.322	38		602.322	86					602.23	117		602.57	198		602.322	30
602.328	39		602.328	49					602.235	127		602.575	202		602.328	20
602.333	49		602.333	67					602.241	124		602.581	175		602.333	30
602.339	38		602.339	72					602.246	115		602.587	166		602.339	19
602.345	36		602.345	58					602.252	129		602.592	206		602.345	22
602.35	31		602.35	69					602.257	119		602.598	209		602.35	29
602.356	36		602.356	56					602.263	125		602.603	192		602.356	27
602.361	38		602.361	78					602.269	111		602.609	193		602.361	35
602.367	30		602.367	60					602.274	131		602.614	196		602.367	26
602.373	41		602.373	70					602.28	115		602.62	205		602.373	38
602.378	37		602.378	70					602.285	125		602.626	181		602.378	35
602.384	38		602.384	54					602.291	126		602.631	202		602.384	48
602.389	38		602.389	64					602.297	143		602.637	195		602.389	37
602.395	37		602.395	73					602.302	141		602.642	175		602.395	18
602.4	50		602.4	41					602.308	140		602.648	211		602.4	39
602.406	38		602.406	66					602.313	152		602.653	223		602.406	49
602.412	31		602.412	75					602.319	135		602.659	221		602.412	40
602.417	37		602.417	63					602.325	121		602.665	209		602.417	32
602.423	44		602.423	89					602.33	127		602.67	196		602.423	18
602.428	43		602.428	90					602.336	103		602.676	176		602.428	36
602.434	40		602.434	67					602.341	133		602.681	199		602.434	28
602.44	43		602.44	76					602.347	126		602.687	209		602.44	30
602.445	50		602.445	81					602.352	107		602.692	216		602.445	28
602.451	41		602.451	73					602.358	126		602.698	220		602.451	23
602.456	24		602.456	64					602.364	119		602.704	224		602.456	26
602.462	42		602.462	59					602.369	152		602.709	241		602.462	34
602.467	39		602.467	61					602.375	145		602.715	225		602.467	34
602.473	46		602.473	63					602.38	138		602.72	233		602.473	25
602.479	27		602.479	63					602.386	142		602.726	264		602.479	35
602.484	44		602.484	69					602.392	117		602.732	210		602.484	30
602.49	41		602.49	79					602.397	136		602.737	229		602.49	35
602.495	46		602.495	75					602.403	118		602.743	237		602.495	33
602.501	51		602.501	78					602.408	153		602.748	240		602.501	30
602.507	38		602.507	68					602.414	114		602.754	227		602.507	34
602.512	43		602.512	80					602.42	130		602.759	230		602.512	30
602.518	31		602.518	62					602.425	113		602.765	265		602.518	28
602.523	37		602.523	91					602.431	124		602.771	225		602.523	36
602.529	36		602.529	79					602.436	107		602.776	226		602.529	24
602.534	33		602.534	75					602.442	139		602.782	224		602.534	39
602.54	40		602.54	75					602.447	136		602.787	248		602.54	26
602.546	29		602.546	60					602.453	143		602.793	237		602.546	34
602.551	35		602.551	77					602.459	130		602.798	263		602.551	43
602.557	37		602.557	63					602.464	119		602.804	258		602.557	34
602.562	37		602.562	63					602.47	135		602.81	249		602.562	42
602.568	42		602.568	75					602.475	124		602.815	249		602.568	37
602.574	47		602.574	86					602.481	120		602.821	206		602.574	50
602.579	37		602.579	75					602.487	136		602.826	256		602.579	32
602.585	46		602.585	76					602.492	127		602.832	222		602.585	34
602.59	59		602.59	74					602.498	133		602.838	251		602.59	30
602.596	50		602.596	79					602.503	136		602.843	253		602.596	31
602.601	37		602.601	82					602.509	132		602.849	244		602.601	37
602.607	70		602.607	62					602.514	123		602.854	271		602.607	25
602.613	30		602.613	73					602.52	134		602.86	247		602.613	37
602.618	55		602.618	92					602.526	103		602.865	243		602.618	47
602.624	43		602.624	85					602.531	103		602.871	275		602.624	20
602.629	47		602.629	84					602.537	120		602.877	249		602.629	29
602.635	54		602.635	74					602.542	148		602.882	256		602.635	42
602.641	41		602.641	99					602.548	137		602.888	273		602.641	64
602.646	50		602.646	81					602.554	132		602.893	245		602.646	34
602.652	39		602.652	81					602.559	121		602.899	283		602.652	41
602.657	56		602.657	86					602.565	154		602.904	228		602.657	36
602.663	39		602.663	114					602.57	119		602.91	265		602.663	32
602.668	47		602.668	97					602.576	107		602.916	242		602.668	29
602.674	50		602.674	107					602.582	102		602.921	238		602.674	25
602.68	43		602.68	133					602.587	118		602.927	208		602.68	37
602.685	57		602.685	164					602.593	119		602.932	243		602.685	43
602.691	53		602.691	146					602.598	143		602.938	196		602.691	59
602.696	62		602.696	187					602.604	115		602.944	220		602.696	49
602.702	51		602.702	178					602.609	126		602.949	271		602.702	47
602.708	84		602.708	208					602.615	128		602.955	248		602.708	44
602.713	69		602.713	245					602.621	121		602.96	219		602.713	40
602.719	83		602.719	282					602.626	132		602.966	249		602.719	41
602.724	96		602.724	248					602.632	124		602.971	225		602.724	35
602.73	93		602.73	310					602.637	98		602.977	208		602.73	52
602.736	110		602.736	323					602.643	127		602.983	235		602.736	52
602.741	143		602.741	382					602.649	121		602.988	229		602.741	65
602.747	141		602.747	370					602.654	157		602.994	214		602.747	67
602.752	160		602.752	474					602.66	137		602.999	169		602.752	72
602.758	159		602.758	498					602.665	162		603.005	221		602.758	72
602.763	188		602.763	456					602.671	152		603.01	190		602.763	101
602.769	191		602.769	453					602.677	135		603.016	219		602.769	77
602.775	151		602.775	470					602.682	159		603.022	237		602.775	85
602.78	194		602.78	481					602.688	147		603.027	227		602.78	101
602.786	174		602.786	469					602.693	152		603.033	196		602.786	105
602.791	169		602.791	355					602.699	152		603.038	198		602.791	130
602.797	184		602.797	400					602.704	156		603.044	177		602.797	93
602.803	182		602.803	438					602.71	180		603.05	196		602.803	110
602.808	193		602.808	365					602.716	190		603.055	189		602.808	98
602.814	161		602.814	381					602.721	180		603.061	242		602.814	100
602.819	166		602.819	325					602.727	204		603.066	196		602.819	105
602.825	160		602.825	312					602.732	225		603.072	202		602.825	98
602.83	174		602.83	333					602.738	188		603.077	183		602.83	95
602.836	147		602.836	296					602.744	230		603.083	168		602.836	108
602.842	146		602.842	271					602.749	219		603.089	178		602.842	78
602.847	148		602.847	279					602.755	226		603.094	174		602.847	75
602.853	134		602.853	257					602.76	257		603.1	192		602.853	89
602.858	125		602.858	267					602.766	239		603.105	188		602.858	76
602.864	118		602.864	261					602.772	271		603.111	184		602.864	83
602.87	149		602.87	270					602.777	360		603.116	175		602.87	64
602.875	117		602.875	245					602.783	358		603.122	186		602.875	59
602.881	119		602.881	252					602.788	408		603.128	204		602.881	63
602.886	139		602.886	211					602.794	512		603.133	183		602.886	83
602.892	145		602.892	230					602.799	610		603.139	195		602.892	77
602.898	110		602.898	211					602.805	719		603.144	195		602.898	66
602.903	137		602.903	194					602.811	762		603.15	165		602.903	81
602.909	127		602.909	156					602.816	973		603.156	150		602.909	74
602.914	106		602.914	180					602.822	1224		603.161	153		602.914	71
602.92	109		602.92	183					602.827	1480		603.167	168		602.92	64
602.925	113		602.925	156					602.833	1708		603.172	168		602.925	84
602.931	127		602.931	179					602.839	1879		603.178	178		602.931	85
602.937	115		602.937	173					602.844	2215		603.183	179		602.937	69
602.942	119		602.942	169					602.85	2324		603.189	161		602.942	81
602.948	102		602.948	214					602.855	2429		603.195	162		602.948	66
602.953	84		602.953	125					602.861	2420		603.2	215		602.953	71
602.959	104		602.959	146					602.867	2286		603.206	163		602.959	89
602.965	120		602.965	149					602.872	2173		603.211	185		602.965	101
602.97	101		602.97	149					602.878	1893		603.217	139		602.97	100
602.976	121		602.976	123					602.883	1751		603.222	175		602.976	76
602.981	95		602.981	131					602.889	1597		603.228	217		602.981	82
602.987	97		602.987	132					602.895	1371		603.234	187		602.987	84
602.992	93		602.992	141					602.9	1246		603.239	144		602.992	104
602.998	121		602.998	154					602.906	1041		603.245	178		602.998	108
603.004	109		603.004	107					602.911	963		603.25	163		603.004	114
603.009	114		603.009	121					602.917	779		603.256	141		603.009	123
603.015	130		603.015	109					602.922	713		603.262	153		603.015	120
603.02	132		603.02	124					602.928	668		603.267	151		603.02	127
603.026	141		603.026	113					602.934	539		603.273	167		603.026	141
603.032	152		603.032	81					602.939	538		603.278	154		603.032	105
603.037	163		603.037	112					602.945	503		603.284	163		603.037	112
603.043	140		603.043	109					602.95	375		603.289	177		603.043	142
603.048	132		603.048	96					602.956	351		603.295	164		603.048	147
603.054	112		603.054	88					602.962	377		603.301	192		603.054	102
603.06	97		603.06	78					602.967	384		603.306	159		603.06	103
603.065	136		603.065	79					602.973	358		603.312	151		603.065	103
603.071	96		603.071	77					602.978	305		603.317	143		603.071	95
603.076	77		603.076	78					602.984	317		603.323	188		603.076	116
603.082	86		603.082	75					602.99	307		603.329	166		603.082	60
603.087	84		603.087	86					602.995	235		603.334	164		603.087	85
603.093	100		603.093	52					603.001	255		603.34	152		603.093	63
603.099	84		603.099	51					603.006	227		603.345	164		603.099	75
603.104	70		603.104	67					603.012	225		603.351	184		603.104	40
603.11	72		603.11	79					603.017	197		603.356	144		603.11	47
603.115	71		603.115	58					603.023	220		603.362	158		603.115	65
603.121	75		603.121	70					603.029	185		603.368	157		603.121	49
603.127	59		603.127	82					603.034	208		603.373	170		603.127	58
603.132	78		603.132	65					603.04	175		603.379	178		603.132	38
603.138	76		603.138	66					603.045	168		603.384	179		603.138	54
603.143	71		603.143	58					603.051	177		603.39	165		603.143	38
603.149	65		603.149	61					603.057	179		603.395	168		603.149	29
603.154	57		603.154	54					603.062	187		603.401	157		603.154	39
603.16	64		603.16	73					603.068	198		603.407	179		603.16	32
603.166	43		603.166	53					603.073	158		603.412	191		603.166	47
603.171	49		603.171	57					603.079	162		603.418	177		603.171	43
603.177	66		603.177	62					603.085	164		603.423	146		603.177	59
603.182	60		603.182	67					603.09	197		603.429	162		603.182	46
603.188	55		603.188	44					603.096	150		603.435	168		603.188	28
603.194	41		603.194	60					603.101	152		603.44	168		603.194	31
603.199	47		603.199	63					603.107	169		603.446	188		603.199	33
603.205	57		603.205	65					603.113	162		603.451	154		603.205	52
603.21	32		603.21	84					603.118	150		603.457	211		603.21	49
603.216	66		603.216	53					603.124	144		603.462	178		603.216	37
603.222	35		603.222	66					603.129	140		603.468	160		603.222	45
603.227	55		603.227	51					603.135	150		603.474	196		603.227	38
603.233	34		603.233	62					603.14	151		603.479	165		603.233	37
603.238	42		603.238	53					603.146	140		603.485	171		603.238	32
603.244	47		603.244	66					603.152	141		603.49	191		603.244	34
603.249	49		603.249	62					603.157	142		603.496	156		603.249	28
603.255	48		603.255	70					603.163	146		603.502	177		603.255	40
603.261	40		603.261	85					603.168	127		603.507	167		603.261	48
603.266	37		603.266	84					603.174	128		603.513	158		603.266	27
603.272	44		603.272	71					603.18	155		603.518	158		603.272	19
603.277	45		603.277	69					603.185	136		603.524	176		603.277	33
603.283	50		603.283	76					603.191	155		603.529	176		603.283	35
603.289	49		603.289	68					603.196	150		603.535	154		603.289	31
603.294	46		603.294	81					603.202	167		603.541	173		603.294	43
603.3	44		603.3	57					603.208	139		603.546	200		603.3	26
603.305	48		603.305	57					603.213	140		603.552	183		603.305	25
603.311	48		603.311	78					603.219	148		603.557	179		603.311	24
603.317	56		603.317	74					603.224	129		603.563	158		603.317	29
603.322	27		603.322	64					603.23	124		603.569	175		603.322	22
603.328	34		603.328	64					603.236	134		603.574	167		603.328	39
603.333	36		603.333	68					603.241	150		603.58	176		603.333	24
603.339	45		603.339	71					603.247	134		603.585	186		603.339	20
603.344	38		603.344	50					603.252	141		603.591	185		603.344	28
603.35	49		603.35	50					603.258	140		603.596	156		603.35	36
603.356	39		603.356	51					603.263	146		603.602	164		603.356	40
603.361	41		603.361	88					603.269	144		603.608	199		603.361	28
603.367	45		603.367	97					603.275	147		603.613	186		603.367	29
603.372	33		603.372	85					603.28	126		603.619	237		603.372	21
603.378	40		603.378	81					603.286	118		603.624	162		603.378	33
603.384	36		603.384	66					603.291	134		603.63	196		603.384	32
603.389	50		603.389	62					603.297	148		603.635	176		603.389	26
603.395	42		603.395	60					603.303	138		603.641	188		603.395	30
603.4	48		603.4	75					603.308	128		603.647	207		603.4	29
603.406	30		603.406	72					603.314	145		603.652	207		603.406	28
603.412	33		603.412	78					603.319	144		603.658	193		603.412	40
603.417	38		603.417	60					603.325	123		603.663	196		603.417	37
603.423	36		603.423	73					603.331	133		603.669	190		603.423	25
603.428	41		603.428	73					603.336	171		603.675	185		603.428	34
603.434	43		603.434	94					603.342	128		603.68	204		603.434	26
603.439	39		603.439	69					603.347	133		603.686	215		603.439	22
603.445	59		603.445	86					603.353	138		603.691	199		603.445	37
603.451	41		603.451	69					603.359	128		603.697	218		603.451	17
603.456	45		603.456	70					603.364	133		603.702	208		603.456	35
603.462	39		603.462	67					603.37	148		603.708	188		603.462	35
603.467	31		603.467	84					603.375	135		603.714	184		603.467	28
603.473	45		603.473	71					603.381	147		603.719	250		603.473	38
603.479	47		603.479	57					603.386	129		603.725	182		603.479	44
603.484	43		603.484	84					603.392	119		603.73	227		603.484	26
603.49	33		603.49	71					603.398	132		603.736	199		603.49	25
603.495	36		603.495	60					603.403	154		603.742	210		603.495	22
603.501	33		603.501	60					603.409	149		603.747	216		603.501	38
603.507	40		603.507	94					603.414	149		603.753	185		603.507	30
603.512	38		603.512	62					603.42	139		603.758	239		603.512	33
603.518	49		603.518	60					603.426	135		603.764	236		603.518	31
603.523	41		603.523	94					603.431	134		603.769	210		603.523	28
603.529	42		603.529	58					603.437	154		603.775	230		603.529	26
603.534	49		603.534	81					603.442	140		603.781	235		603.534	25
603.54	26		603.54	60					603.448	121		603.786	214		603.54	30
603.546	37		603.546	64					603.454	127		603.792	200		603.546	40
603.551	42		603.551	76					603.459	132		603.797	216		603.551	31
603.557	40		603.557	82					603.465	152		603.803	215		603.557	32
603.562	42		603.562	72					603.47	131		603.809	232		603.562	37
603.568	32		603.568	76					603.476	128		603.814	195		603.568	38
603.574	36		603.574	82					603.482	133		603.82	222		603.574	45
603.579	47		603.579	73					603.487	127		603.825	272		603.579	29
603.585	29		603.585	61					603.493	107		603.831	240		603.585	31
603.59	40		603.59	65					603.498	157		603.836	228		603.59	32
603.596	31		603.596	62					603.504	135		603.842	234		603.596	35
603.602	39		603.602	54					603.51	143		603.848	247		603.602	47
603.607	39		603.607	78					603.515	130		603.853	224		603.607	35
603.613	41		603.613	48					603.521	150		603.859	256		603.613	24
603.618	35		603.618	73					603.526	116		603.864	230		603.618	42
603.624	40		603.624	73					603.532	138		603.87	240		603.624	36
603.63	33		603.63	66					603.537	157		603.876	237		603.63	26
603.635	37		603.635	70					603.543	118		603.881	221		603.635	41
603.641	42		603.641	58					603.549	128		603.887	253		603.641	27
603.646	44		603.646	77					603.554	121		603.892	244		603.646	31
603.652	43		603.652	56					603.56	121		603.898	247		603.652	35
603.657	47		603.657	70					603.565	132		603.903	250		603.657	30
603.663	45		603.663	87					603.571	140		603.909	256		603.663	35
603.669	42		603.669	66					603.577	134		603.915	230		603.669	37
603.674	41		603.674	74					603.582	143		603.92	235		603.674	31
603.68	36		603.68	69					603.588	131		603.926	219		603.68	33
603.685	40		603.685	92					603.593	121		603.931	259		603.685	34
603.691	34		603.691	108					603.599	135		603.937	208		603.691	43
603.697	54		603.697	87					603.605	131		603.943	235		603.697	46
603.702	59		603.702	89					603.61	127		603.948	228		603.702	44
603.708	60		603.708	118					603.616	147		603.954	190		603.708	45
603.713	48		603.713	112					603.621	121		603.959	209		603.713	44
603.719	71		603.719	130					603.627	138		603.965	213		603.719	27
603.725	82		603.725	129					603.633	137		603.97	219		603.725	29
603.73	77		603.73	113					603.638	132		603.976	249		603.73	38
603.736	98		603.736	165					603.644	139		603.982	234		603.736	42
603.741	90		603.741	206					603.649	134		603.987	211		603.741	39
603.747	102		603.747	186					603.655	129		603.993	219		603.747	51
603.752	108		603.752	155					603.661	156		603.998	203		603.752	59
603.758	128		603.758	161					603.666	122		604.004	202		603.758	57
603.764	120		603.764	169					603.672	133		604.01	217		603.764	49
603.769	118		603.769	173					603.677	148		604.015	193		603.769	49
603.775	117		603.775	129					603.683	162		604.021	202		603.775	58
603.78	104		603.78	146					603.688	180		604.026	215		603.78	49
603.786	98		603.786	161					603.694	150		604.032	200		603.786	48
603.792	116		603.792	148					603.7	151		604.037	179		603.792	57
603.797	120		603.797	150					603.705	198		604.043	220		603.797	51
603.803	99		603.803	166					603.711	147		604.049	202		603.803	30
603.808	110		603.808	169					603.716	164		604.054	223		603.808	55
603.814	79		603.814	193					603.722	163		604.06	166		603.814	54
603.82	99		603.82	166					603.728	206		604.065	183		603.82	59
603.825	100		603.825	141					603.733	168		604.071	180		603.825	58
603.831	85		603.831	135					603.739	184		604.077	169		603.831	38
603.836	90		603.836	129					603.744	160		604.082	199		603.836	46
603.842	79		603.842	135					603.75	172		604.088	192		603.842	53
603.848	85		603.848	144					603.756	225		604.093	177		603.848	45
603.853	90		603.853	135					603.761	204		604.099	178		603.853	54
603.859	83		603.859	145					603.767	179		604.104	183		603.859	56
603.864	86		603.864	148					603.772	202		604.11	197		603.864	47
603.87	70		603.87	156					603.778	269		604.116	184		603.87	70
603.875	61		603.875	128					603.784	256		604.121	198		603.875	41
603.881	78		603.881	117					603.789	285		604.127	180		603.881	52
603.887	71		603.887	143					603.795	271		604.132	189		603.887	40
603.892	55		603.892	105					603.8	302		604.138	201		603.892	53
603.898	93		603.898	119					603.806	351		604.144	157		603.898	53
603.903	102		603.903	150					603.812	404		604.149	184		603.903	44
603.909	82		603.909	123					603.817	486		604.155	195		603.909	39
603.915	87		603.915	117					603.823	458		604.16	183		603.915	35
603.92	90		603.92	101					603.828	635		604.166	181		603.92	44
603.926	60		603.926	110					603.834	740		604.171	180		603.926	44
603.931	69		603.931	125					603.839	875		604.177	173		603.931	45
603.937	83		603.937	88					603.845	934		604.183	180		603.937	49
603.943	81		603.943	103					603.851	1050		604.188	185		603.943	48
603.948	64		603.948	90					603.856	1117		604.194	160		603.948	66
603.954	58		603.954	87					603.862	1168		604.199	169		603.954	52
603.959	65		603.959	108					603.867	1122		604.205	178		603.959	50
603.965	76		603.965	94					603.873	1062		604.211	177		603.965	61
603.971	69		603.971	99					603.879	973		604.216	165		603.971	65
603.976	81		603.976	100					603.884	1016		604.222	174		603.976	50
603.982	66		603.982	66					603.89	941		604.227	169		603.982	53
603.987	46		603.987	94					603.895	880		604.233	147		603.987	69
603.993	62		603.993	85					603.901	810		604.239	148		603.993	61
603.998	75		603.998	71					603.907	693		604.244	200		603.998	62
604.004	75		604.004	100					603.912	650		604.25	141		604.004	52
604.01	72		604.01	83					603.918	493		604.255	145		604.01	58
604.015	69		604.015	101					603.923	454		604.261	161		604.015	43
604.021	56		604.021	79					603.929	461		604.266	136		604.021	61
604.026	66		604.026	90					603.935	413		604.272	148		604.026	58
604.032	65		604.032	66					603.94	394		604.278	169		604.032	68
604.038	66		604.038	58					603.946	346		604.283	144		604.038	79
604.043	53		604.043	79					603.951	353		604.289	197		604.043	68
604.049	81		604.049	53					603.957	308		604.294	190		604.049	49
604.054	53		604.054	55					603.963	287		604.3	154		604.054	71
604.06	67		604.06	59					603.968	275		604.306	151		604.06	48
604.066	90		604.066	84					603.974	267		604.311	166		604.066	41
604.071	68		604.071	62					603.979	255		604.317	182		604.071	43
604.077	70		604.077	61					603.985	249		604.322	145		604.077	47
604.082	76		604.082	57					603.991	240		604.328	170		604.082	43
604.088	78		604.088	65					603.996	227		604.333	185		604.088	40
604.094	75		604.094	76					604.002	230		604.339	173		604.094	40
604.099	58		604.099	50					604.007	217		604.345	180		604.099	42
604.105	63		604.105	71					604.013	194		604.35	148		604.105	39
604.11	59		604.11	54					604.019	189		604.356	178		604.11	41
604.116	56		604.116	75					604.024	181		604.361	207		604.116	37
604.121	66		604.121	69					604.03	163		604.367	162		604.121	38
604.127	44		604.127	68					604.035	178		604.373	183		604.127	36
604.133	45		604.133	59					604.041	161		604.378	177		604.133	35
604.138	39		604.138	71					604.046	182		604.384	163		604.138	22
604.144	45		604.144	79					604.052	192		604.389	181		604.144	39
604.149	55		604.149	69					604.058	157		604.395	167		604.149	25
604.155	48		604.155	68					604.063	148		604.4	169		604.155	46
604.161	48		604.161	61					604.069	162		604.406	154		604.161	28
604.166	33		604.166	45					604.074	145		604.412	168		604.166	43
604.172	40		604.172	57					604.08	168		604.417	194		604.172	24
604.177	33		604.177	79					604.086	165		604.423	161		604.177	29
604.183	39		604.183	59					604.091	156		604.428	147		604.183	35
604.189	49		604.189	55					604.097	164		604.434	141		604.189	32
604.194	49		604.194	62					604.102	159		604.44	150		604.194	28
604.2	55		604.2	65					604.108	151		604.445	178		604.2	35
604.205	39		604.205	61					604.114	154		604.451	152		604.205	33
604.211	43		604.211	47					604.119	138		604.456	176		604.211	31
604.217	40		604.217	56					604.125	131		604.462	158		604.217	19
604.222	48		604.222	54					604.13	140		604.468	156		604.222	26
604.228	33		604.228	53					604.136	171		604.473	175		604.228	32
604.233	39		604.233	54					604.142	144		604.479	155		604.233	26
604.239	33		604.239	50					604.147	150		604.484	163		604.239	24
604.245	38		604.245	68					604.153	162		604.49	152		604.245	29
604.25	36		604.25	50					604.158	142		604.495	164		604.25	41
604.256	32		604.256	66					604.164	156		604.501	181		604.256	23
604.261	40		604.261	52					604.17	139		604.507	173		604.261	37
604.267	35		604.267	65					604.175	133		604.512	165		604.267	30
604.272	43		604.272	66					604.181	168		604.518	160		604.272	27
604.278	30		604.278	63					604.186	138		604.523	178		604.278	34
604.284	37		604.284	68					604.192	175		604.529	167		604.284	20
604.289	45		604.289	58					604.198	173		604.535	180		604.289	24
604.295	40		604.295	74					604.203	169		604.54	170		604.295	30
604.3	44		604.3	62					604.209	167		604.546	173		604.3	23
604.306	28		604.306	64					604.214	201		604.551	197		604.306	31
604.312	38		604.312	57					604.22	163		604.557	180		604.312	23
604.317	34		604.317	75					604.226	171		604.562	170		604.317	23
604.323	46		604.323	61					604.231	162		604.568	173		604.323	26
604.328	39		604.328	60					604.237	174		604.574	165		604.328	29
604.334	31		604.334	56					604.242	180		604.579	166		604.334	17
604.34	49		604.34	49					604.248	162		604.585	159		604.34	21
604.345	36		604.345	67					604.254	138		604.59	196		604.345	29
604.351	35		604.351	71					604.259	154		604.596	186		604.351	41
604.356	40		604.356	55					604.265	141		604.602	157		604.356	30
604.362	25		604.362	46					604.27	133		604.607	167		604.362	32
604.368	40		604.368	66					604.276	138		604.613	181		604.368	27
604.373	34		604.373	67					604.281	137		604.618	184		604.373	23
604.379	48		604.379	70					604.287	129		604.624	157		604.379	20
604.384	39		604.384	64					604.293	129		604.63	171		604.384	24
604.39	35		604.39	39					604.298	151		604.635	181		604.39	18
604.396	44		604.396	65					604.304	135		604.641	182		604.396	26
604.401	40		604.401	64					604.309	112		604.646	199		604.401	25
604.407	35		604.407	58					604.315	122		604.652	193		604.407	33
604.412	34		604.412	51					604.321	134		604.657	166		604.412	40
604.418	30		604.418	45					604.326	154		604.663	171		604.418	33
604.423	29		604.423	50					604.332	144		604.669	155		604.423	42
604.429	53		604.429	76					604.337	145		604.674	181		604.429	29
604.435	52		604.435	74					604.343	132		604.68	184		604.435	16
604.44	42		604.44	71					604.349	156		604.685	166		604.44	35
604.446	34		604.446	73					604.354	138		604.691	185		604.446	42
604.451	35		604.451	75					604.36	146		604.697	178		604.451	38
604.457	41		604.457	69					604.365	155		604.702	194		604.457	23
604.463	31		604.463	64					604.371	135		604.708	197		604.463	29
604.468	40		604.468	53					604.377	146		604.713	209		604.468	27
604.474	36		604.474	57					604.382	164		604.719	196		604.474	36
604.479	25		604.479	47					604.388	143		604.724	150		604.479	28
604.485	25		604.485	70					604.393	148		604.73	207		604.485	34
604.491	43		604.491	71					604.399	141		604.736	213		604.491	24
604.496	38		604.496	78					604.405	146		604.741	202		604.496	24
604.502	40		604.502	64					604.41	152		604.747	225		604.502	27
604.507	39		604.507	74					604.416	160		604.752	163		604.507	31
604.513	40		604.513	67					604.421	153		604.758	203		604.513	36
604.519	33		604.519	76					604.427	153		604.764	209		604.519	28
604.524	42		604.524	73					604.433	123		604.769	177		604.524	32
604.53	29		604.53	60					604.438	125		604.775	203		604.53	29
604.535	34		604.535	65					604.444	136		604.78	187		604.535	37
604.541	31		604.541	62					604.449	145		604.786	203		604.541	28
604.547	43		604.547	52					604.455	130		604.792	208		604.547	34
604.552	32		604.552	76					604.461	125		604.797	185		604.552	28
604.558	25		604.558	70					604.466	105		604.803	220		604.558	25
604.563	47		604.563	72					604.472	167		604.808	171		604.563	21
604.569	38		604.569	75					604.477	143		604.814	217		604.569	41
604.574	28		604.574	66					604.483	160		604.819	217		604.574	31
604.58	26		604.58	64					604.489	134		604.825	207		604.58	33
604.586	58		604.586	77					604.494	135		604.831	203		604.586	27
604.591	37		604.591	82					604.5	165		604.836	210		604.591	30
604.597	37		604.597	76					604.505	137		604.842	204		604.597	40
604.602	38		604.602	56					604.511	166		604.847	189		604.602	35
604.608	39		604.608	72					604.517	125		604.853	216		604.608	29
604.614	22		604.614	68					604.522	128		604.859	215		604.614	49
604.619	40		604.619	56					604.528	129		604.864	190		604.619	42
604.625	43		604.625	60					604.533	132		604.87	186		604.625	30
604.63	45		604.63	67					604.539	154		604.875	219		604.63	29
604.636	44		604.636	65					604.545	109		604.881	219		604.636	35
604.642	54		604.642	79					604.55	136		604.887	194		604.642	21
604.647	64		604.647	100					604.556	143		604.892	235		604.647	38
604.653	54		604.653	92					604.561	161		604.898	233		604.653	39
604.658	43		604.658	96					604.567	147		604.903	218		604.658	40
604.664	62		604.664	91					604.572	146		604.909	192		604.664	44
604.67	74		604.67	133					604.578	131		604.914	192		604.67	38
604.675	72		604.675	142					604.584	127		604.92	176		604.675	48
604.681	60		604.681	107					604.589	137		604.926	217		604.681	29
604.686	62		604.686	151					604.595	134		604.931	177		604.686	56
604.692	69		604.692	176					604.6	101		604.937	187		604.692	51
604.698	67		604.698	207					604.606	155		604.942	204		604.698	35
604.703	90		604.703	208					604.612	146		604.948	174		604.703	55
604.709	124		604.709	263					604.617	126		604.954	202		604.709	49
604.714	141		604.714	353					604.623	129		604.959	212		604.714	42
604.72	224		604.72	387					604.628	134		604.965	206		604.72	48
604.726	235		604.726	475					604.634	150		604.97	169		604.726	53
604.731	352		604.731	550					604.64	139		604.976	193		604.731	80
604.737	381		604.737	540					604.645	169		604.982	196		604.737	73
604.742	493		604.742	619					604.651	153		604.987	176		604.742	88
604.748	578		604.748	614					604.656	133		604.993	168		604.748	99
604.754	623		604.754	723					604.662	159		604.998	176		604.754	94
604.759	630		604.759	790					604.668	143		605.004	182		604.759	123
604.765	650		604.765	751					604.673	149		605.009	173		604.765	124
604.77	725		604.77	658					604.679	182		605.015	173		604.77	103
604.776	651		604.776	660					604.684	150		605.021	168		604.776	126
604.781	621		604.781	677					604.69	167		605.026	191		604.781	110
604.787	600		604.787	616					604.696	155		605.032	203		604.787	122
604.793	574		604.793	592					604.701	181		605.037	185		604.793	89
604.798	546		604.798	624					604.707	144		605.043	178		604.798	147
604.804	479		604.804	548					604.712	163		605.049	187		604.804	129
604.809	453		604.809	534					604.718	187		605.054	203		604.809	141
604.815	381		604.815	497					604.724	171		605.06	168		604.815	114
604.821	365		604.821	415					604.729	223		605.065	175		604.821	105
604.826	318		604.826	387					604.735	182		605.071	182		604.826	93
604.832	321		604.832	371					604.74	190		605.077	159		604.832	87
604.837	297		604.837	368					604.746	221		605.082	159		604.837	71
604.843	240		604.843	299					604.752	228		605.088	172		604.843	83
604.849	235		604.849	324					604.757	204		605.093	164		604.849	84
604.854	202		604.854	319					604.763	266		605.099	212		604.854	95
604.86	203		604.86	281					604.768	256		605.104	168		604.86	92
604.865	189		604.865	221					604.774	294		605.11	170		604.865	84
604.871	176		604.871	266					604.78	253		605.116	201		604.871	87
604.877	174		604.877	253					604.785	303		605.121	184		604.877	110
604.882	155		604.882	224					604.791	296		605.127	167		604.882	88
604.888	148		604.888	232					604.796	307		605.132	181		604.888	82
604.893	151		604.893	204					604.802	299		605.138	162		604.893	81
604.899	124		604.899	179					604.808	312		605.144	179		604.899	66
604.905	134		604.905	182					604.813	348		605.149	138		604.905	60
604.91	105		604.91	176					604.819	414		605.155	175		604.91	56
604.916	118		604.916	167					604.824	419		605.16	161		604.916	67
604.921	140		604.921	135					604.83	465		605.166	163		604.921	57
604.927	130		604.927	139					604.836	474		605.172	166		604.927	67
604.933	125		604.933	133					604.841	494		605.177	158		604.933	61
604.938	95		604.938	156					604.847	618		605.183	178		604.938	58
604.944	99		604.944	128					604.852	572		605.188	156		604.944	56
604.949	99		604.949	126					604.858	677		605.194	177		604.949	61
604.955	71		604.955	129					604.864	637		605.199	180		604.955	67
604.961	100		604.961	128					604.869	692		605.205	170		604.961	59
604.966	112		604.966	106					604.875	657		605.211	185		604.966	50
604.972	90		604.972	100					604.88	661		605.216	163		604.972	57
604.977	105		604.977	119					604.886	671		605.222	168		604.977	40
604.983	90		604.983	121					604.892	588		605.227	154		604.983	48
604.989	91		604.989	93					604.897	509		605.233	159		604.989	68
604.994	79		604.994	96					604.903	480		605.239	179		604.994	70
605	66		605	92					604.908	465		605.244	169		605	64
605.005	74		605.005	103					604.914	393		605.25	168		605.005	59
605.011	57		605.011	78					604.92	407		605.255	131		605.011	48
605.016	108		605.016	101					604.925	361		605.261	149		605.016	38
605.022	63		605.022	94					604.931	318		605.267	156		605.022	42
605.028	62		605.028	76					604.936	319		605.272	172		605.028	62
605.033	78		605.033	106					604.942	310		605.278	166		605.033	57
605.039	82		605.039	76					604.948	284		605.283	155		605.039	51
605.044	51		605.044	89					604.953	261		605.289	154		605.044	43
605.05	60		605.05	82					604.959	227		605.295	194		605.05	41
605.056	59		605.056	67					604.964	264		605.3	180		605.056	47
605.061	72		605.061	79					604.97	233		605.306	170		605.061	38
605.067	72		605.067	61					604.976	252		605.311	133		605.067	46
605.072	63		605.072	83					604.981	207		605.317	156		605.072	54
605.078	56		605.078	79					604.987	197		605.322	182		605.078	43
605.084	56		605.084	56					604.992	225		605.328	177		605.084	70
605.089	50		605.089	73					604.998	168		605.334	154		605.089	51
605.095	49		605.095	64					605.004	174		605.339	159		605.095	44
605.1	66		605.1	59					605.009	160		605.345	170		605.1	34
605.106	62		605.106	56					605.015	173		605.35	145		605.106	39
605.112	41		605.112	92					605.02	184		605.356	171		605.112	39
605.117	60		605.117	66					605.026	165		605.362	170		605.117	45
605.123	51		605.123	66					605.032	153		605.367	154		605.123	40
605.128	45		605.128	47					605.037	174		605.373	186		605.128	27
605.134	49		605.134	81					605.043	174		605.378	198		605.134	32
605.14	42		605.14	70					605.048	138		605.384	167		605.14	37
605.145	40		605.145	68					605.054	153		605.39	171		605.145	31
605.151	48		605.151	59					605.06	146		605.395	161		605.151	45
605.156	51		605.156	73					605.065	166		605.401	164		605.156	28
605.162	53		605.162	90					605.071	142		605.406	165		605.162	26
605.168	46		605.168	65					605.076	141		605.412	161		605.168	31
605.173	55		605.173	53					605.082	157		605.417	156		605.173	32
605.179	44		605.179	61					605.088	170		605.423	186		605.179	31
605.184	47		605.184	64					605.093	141		605.429	167		605.184	35
605.19	50		605.19	75					605.099	146		605.434	188		605.19	42
605.196	47		605.196	74					605.104	152		605.44	168		605.196	38
605.201	51		605.201	64					605.11	141		605.445	165		605.201	34
605.207	46		605.207	57					605.116	144		605.451	159		605.207	25
605.212	44		605.212	39					605.121	128		605.457	169		605.212	36
605.218	60		605.218	55					605.127	162		605.462	169		605.218	38
605.224	39		605.224	69					605.132	135		605.468	176		605.224	36
605.229	45		605.229	77					605.138	161		605.473	181		605.229	30
605.235	35		605.235	56					605.144	153		605.479	148		605.235	27
605.24	44		605.24	53					605.149	182		605.485	165		605.24	28
605.246	51		605.246	58					605.155	123		605.49	168		605.246	32
605.252	36		605.252	51					605.16	169		605.496	175		605.252	38
605.257	36		605.257	70					605.166	128		605.501	179		605.257	39
605.263	37		605.263	59					605.172	143		605.507	170		605.263	28
605.268	33		605.268	69					605.177	149		605.513	157		605.268	39
605.274	29		605.274	71					605.183	160		605.518	198		605.274	24
605.28	51		605.28	68					605.188	140		605.524	163		605.28	31
605.285	32		605.285	69					605.194	113		605.529	180		605.285	34
605.291	32		605.291	57					605.2	145		605.535	190		605.291	36
605.296	53		605.296	73					605.205	176		605.54	194		605.296	25
605.302	39		605.302	62					605.211	135		605.546	160		605.302	30
605.308	26		605.308	59					605.216	167		605.552	181		605.308	35
605.313	49		605.313	62					605.222	150		605.557	191		605.313	39
605.319	36		605.319	64					605.228	147		605.563	181		605.319	30
605.324	38		605.324	82					605.233	149		605.568	195		605.324	37
605.33	31		605.33	95					605.239	165		605.574	179		605.33	29
605.335	28		605.335	77					605.244	154		605.58	185		605.335	28
605.341	20		605.341	58					605.25	135		605.585	168		605.341	27
605.347	24		605.347	73					605.256	122		605.591	166		605.347	32
605.352	32		605.352	69					605.261	136		605.596	207		605.352	44
605.358	28		605.358	62					605.267	127		605.602	200		605.358	39
605.363	39		605.363	74					605.272	117		605.608	162		605.363	43
605.369	37		605.369	78					605.278	134		605.613	160		605.369	35
605.375	34		605.375	86					605.284	142		605.619	156		605.375	31
605.38	40		605.38	93					605.289	129		605.624	172		605.38	28
605.386	48		605.386	73					605.295	141		605.63	197		605.386	40
605.391	33		605.391	65					605.3	133		605.636	196		605.391	25
605.397	53		605.397	67					605.306	148		605.641	236		605.397	38
605.403	49		605.403	78					605.312	153		605.647	194		605.403	41
605.408	39		605.408	60					605.317	124		605.652	224		605.408	38
605.414	38		605.414	79					605.323	139		605.658	199		605.414	45
605.419	33		605.419	75					605.328	132		605.663	206		605.419	27
605.425	38		605.425	78					605.334	123		605.669	211		605.425	42
605.431	45		605.431	69					605.34	132		605.675	213		605.431	38
605.436	43		605.436	75					605.345	153		605.68	223		605.436	31
605.442	30		605.442	86					605.351	123		605.686	204		605.442	40
605.447	43		605.447	64					605.356	140		605.691	165		605.447	33
605.453	39		605.453	67					605.362	142		605.697	225		605.453	44
605.459	38		605.459	76					605.368	130		605.703	182		605.459	53
605.464	38		605.464	73					605.373	140		605.708	225		605.464	41
605.47	46		605.47	95					605.379	111		605.714	225		605.47	27
605.475	34		605.475	84					605.384	129		605.719	193		605.475	41
605.481	46		605.481	82					605.39	135		605.725	223		605.481	45
605.487	41		605.487	80					605.396	141		605.731	189		605.487	31
605.492	38		605.492	76					605.401	124		605.736	216		605.492	34
605.498	36		605.498	65					605.407	148		605.742	223		605.498	41
605.503	55		605.503	71					605.412	140		605.747	219		605.503	42
605.509	37		605.509	64					605.418	136		605.753	226		605.509	41
605.515	40		605.515	63					605.424	135		605.759	223		605.515	36
605.52	35		605.52	74					605.429	121		605.764	218		605.52	47
605.526	40		605.526	79					605.435	155		605.77	240		605.526	33
605.531	42		605.531	77					605.44	161		605.775	220		605.531	47
605.537	41		605.537	76					605.446	123		605.781	230		605.537	45
605.543	30		605.543	81					605.452	123		605.787	197		605.543	39
605.548	45		605.548	69					605.457	147		605.792	242		605.548	34
605.554	45		605.554	83					605.463	135		605.798	213		605.554	35
605.559	44		605.559	73					605.468	134		605.803	180		605.559	38
605.565	40		605.565	62					605.474	126		605.809	197		605.565	45
605.571	45		605.571	85					605.48	118		605.814	225		605.571	43
605.576	38		605.576	94					605.485	125		605.82	230		605.576	49
605.582	63		605.582	91					605.491	139		605.826	224		605.582	42
605.587	48		605.587	78					605.496	125		605.831	235		605.587	53
605.593	48		605.593	75					605.502	173		605.837	188		605.593	45
605.599	35		605.599	98					605.508	144		605.842	205		605.599	39
605.604	37		605.604	90					605.513	137		605.848	232		605.604	52
605.61	47		605.61	82					605.519	151		605.854	218		605.61	39
605.615	35		605.615	72					605.524	156		605.859	207		605.615	31
605.621	36		605.621	72					605.53	157		605.865	211		605.621	49
605.627	42		605.627	87					605.536	147		605.87	185		605.627	49
605.632	33		605.632	96					605.541	105		605.876	186		605.632	48
605.638	45		605.638	92					605.547	114		605.882	192		605.638	47
605.643	31		605.643	86					605.552	133		605.887	240		605.643	43
605.649	42		605.649	69					605.558	143		605.893	170		605.649	54
605.655	37		605.655	75					605.564	120		605.898	209		605.655	33
605.66	45		605.66	109					605.569	169		605.904	176		605.66	41
605.666	49		605.666	101					605.575	128		605.91	188		605.666	36
605.671	49		605.671	97					605.58	122		605.915	221		605.671	62
605.677	64		605.677	89					605.586	119		605.921	214		605.677	63
605.683	102		605.683	114					605.592	125		605.926	229		605.683	59
605.688	94		605.688	121					605.597	146		605.932	235		605.688	63
605.694	141		605.694	125					605.603	156		605.938	187		605.694	50
605.699	198		605.699	129					605.608	130		605.943	231		605.699	52
605.705	245		605.705	184					605.614	152		605.949	195		605.705	40
605.711	329		605.711	148					605.62	163		605.954	196		605.711	95
605.716	339		605.716	195					605.625	147		605.96	201		605.716	55
605.722	340		605.722	219					605.631	181		605.965	189		605.722	79
605.727	342		605.727	261					605.636	195		605.971	243		605.727	84
605.733	388		605.733	239					605.642	210		605.977	228		605.733	95
605.739	434		605.739	193					605.648	221		605.982	216		605.739	89
605.744	425		605.744	247					605.653	190		605.988	178		605.744	106
605.75	461		605.75	229					605.659	233		605.993	176		605.75	114
605.755	526		605.755	254					605.664	240		605.999	208		605.755	133
605.761	459		605.761	289					605.67	248		606.005	187		605.761	105
605.767	452		605.767	260					605.676	257		606.01	140		605.767	128
605.772	355		605.772	259					605.681	276		606.016	154		605.772	112
605.778	364		605.778	233					605.687	259		606.021	191		605.778	104
605.783	375		605.783	242					605.692	235		606.027	183		605.783	110
605.789	360		605.789	250					605.698	275		606.033	177		605.789	120
605.795	307		605.795	314					605.704	269		606.038	216		605.795	104
605.8	266		605.8	256					605.709	249		606.044	158		605.8	112
605.806	257		605.806	204					605.715	250		606.049	160		605.806	85
605.811	289		605.811	204					605.72	228		606.055	200		605.811	118
605.817	264		605.817	199					605.726	227		606.061	189		605.817	103
605.823	250		605.823	149					605.732	204		606.066	178		605.823	91
605.828	229		605.828	217					605.737	191		606.072	160		605.828	82
605.834	233		605.834	233					605.743	206		606.077	179		605.834	96
605.839	191		605.839	173					605.748	187		606.083	155		605.839	106
605.845	213		605.845	186					605.754	205		606.089	158		605.845	93
605.851	189		605.851	189					605.76	215		606.094	164		605.851	79
605.856	200		605.856	198					605.765	231		606.1	194		605.856	94
605.862	152		605.862	185					605.771	245		606.105	197		605.862	85
605.867	140		605.867	178					605.776	214		606.111	168		605.867	70
605.873	174		605.873	147					605.782	227		606.116	155		605.873	92
605.879	139		605.879	106					605.788	230		606.122	150		605.879	61
605.884	123		605.884	141					605.793	269		606.128	172		605.884	74
605.89	128		605.89	163					605.799	257		606.133	155		605.89	86
605.895	126		605.895	124					605.804	265		606.139	155		605.895	68
605.901	133		605.901	122					605.81	263		606.144	191		605.901	71
605.907	120		605.907	141					605.816	254		606.15	150		605.907	101
605.912	125		605.912	129					605.821	276		606.156	161		605.912	74
605.918	135		605.918	124					605.827	257		606.161	149		605.918	58
605.923	109		605.923	110					605.833	293		606.167	161		605.923	55
605.929	101		605.929	92					605.838	326		606.172	172		605.929	55
605.935	107		605.935	121					605.844	295		606.178	170		605.935	71
605.94	115		605.94	111					605.849	277		606.184	146		605.94	79
605.946	113		605.946	100					605.855	321		606.189	171		605.946	66
605.951	112		605.951	96					605.861	321		606.195	171		605.951	47
605.957	102		605.957	91					605.866	346		606.2	155		605.957	65
605.963	117		605.963	80					605.872	291		606.206	156		605.963	63
605.968	87		605.968	96					605.877	356		606.212	172		605.968	61
605.974	105		605.974	113					605.883	347		606.217	180		605.974	61
605.979	85		605.979	96					605.889	329		606.223	152		605.979	47
605.985	103		605.985	104					605.894	300		606.228	136		605.985	59
605.991	103		605.991	94					605.9	325		606.234	146		605.991	63
605.996	96		605.996	71					605.905	285		606.24	164		605.996	43
606.002	95		606.002	82					605.911	275		606.245	153		606.002	55
606.007	80		606.007	89					605.917	258		606.251	152		606.007	58
606.013	94		606.013	88					605.922	245		606.256	181		606.013	52
606.019	91		606.019	89					605.928	214		606.262	178		606.019	53
606.024	106		606.024	93					605.933	280		606.268	172		606.024	49
606.03	90		606.03	77					605.939	227		606.273	187		606.03	58
606.035	87		606.035	55					605.945	242		606.279	177		606.035	62
606.041	115		606.041	73					605.95	236		606.284	160		606.041	46
606.047	92		606.047	68					605.956	200		606.29	157		606.047	67
606.052	92		606.052	77					605.961	192		606.295	143		606.052	57
606.058	117		606.058	77					605.967	207		606.301	140		606.058	76
606.063	81		606.063	78					605.973	203		606.307	139		606.063	62
606.069	104		606.069	78					605.978	241		606.312	182		606.069	54
606.075	118		606.075	59					605.984	183		606.318	164		606.075	65
606.08	116		606.08	85					605.989	175		606.323	173		606.08	64
606.086	120		606.086	91					605.995	191		606.329	165		606.086	53
606.091	94		606.091	67					606.001	183		606.335	171		606.091	68
606.097	93		606.097	91					606.006	223		606.34	177		606.097	62
606.103	84		606.103	51					606.012	183		606.346	170		606.103	58
606.108	98		606.108	74					606.017	205		606.351	173		606.108	61
606.114	121		606.114	65					606.023	170		606.357	144		606.114	66
606.119	100		606.119	108					606.029	195		606.363	153		606.119	57
606.125	111		606.125	86					606.034	199		606.368	150		606.125	66
606.131	138		606.131	95					606.04	200		606.374	153		606.131	56
606.136	127		606.136	80					606.045	150		606.379	160		606.136	60
606.142	105		606.142	83					606.051	169		606.385	170		606.142	56
606.147	108		606.147	65					606.057	160		606.391	179		606.147	52
606.153	123		606.153	90					606.062	184		606.396	174		606.153	64
606.159	110		606.159	75					606.068	153		606.402	168		606.159	70
606.164	116		606.164	75					606.073	169		606.407	150		606.164	65
606.17	130		606.17	86					606.079	182		606.413	150		606.17	66
606.175	126		606.175	77					606.085	189		606.419	142		606.175	86
606.181	138		606.181	89					606.09	185		606.424	214		606.181	97
606.187	133		606.187	71					606.096	176		606.43	129		606.187	51
606.192	119		606.192	82					606.101	180		606.435	170		606.192	67
606.198	140		606.198	89					606.107	164		606.441	171		606.198	83
606.203	150		606.203	90					606.113	193		606.447	169		606.203	72
606.209	113		606.209	95					606.118	196		606.452	144		606.209	72
606.215	108		606.215	108					606.124	200		606.458	173		606.215	60
606.22	127		606.22	92					606.13	183		606.463	174		606.22	78
606.226	109		606.226	112					606.135	180		606.469	155		606.226	96
606.231	131		606.231	88					606.141	211		606.475	157		606.231	84
606.237	135		606.237	87					606.146	208		606.48	167		606.237	67
606.243	136		606.243	96					606.152	197		606.486	151		606.243	75
606.248	95		606.248	104					606.158	180		606.491	178		606.248	89
606.254	120		606.254	113					606.163	198		606.497	169		606.254	96
606.259	141		606.259	100					606.169	178		606.502	165		606.259	59
606.265	131		606.265	110					606.174	172		606.508	173		606.265	83
606.271	149		606.271	94					606.18	220		606.514	191		606.271	82
606.276	148		606.276	89					606.186	218		606.519	187		606.276	92
606.282	139		606.282	102					606.191	181		606.525	170		606.282	93
606.287	149		606.287	93					606.197	191		606.53	188		606.287	90
606.293	146		606.293	106					606.202	194		606.536	176		606.293	93
606.299	143		606.299	94					606.208	188		606.542	170		606.299	84
606.304	130		606.304	94					606.214	227		606.547	186		606.304	95
606.31	119		606.31	115					606.219	192		606.553	196		606.31	100
606.315	107		606.315	107					606.225	200		606.558	176		606.315	102
606.321	149		606.321	104					606.23	218		606.564	198		606.321	108
606.327	125		606.327	117					606.236	175		606.57	176		606.327	91
606.332	129		606.332	115					606.242	228		606.575	197		606.332	89
606.338	121		606.338	108					606.247	196		606.581	215		606.338	137
606.343	133		606.343	104					606.253	196		606.586	211		606.343	122
606.349	138		606.349	100					606.258	200		606.592	215		606.349	109
606.355	119		606.355	93					606.264	199		606.598	206		606.355	111
606.36	125		606.36	106					606.27	228		606.603	203		606.36	114
606.366	131		606.366	105					606.275	225		606.609	196		606.366	106
606.371	130		606.371	120					606.281	198		606.614	238		606.371	126
606.377	147		606.377	102					606.286	179		606.62	215		606.377	132
606.383	124		606.383	92					606.292	170		606.626	249		606.383	114
606.388	127		606.388	100					606.298	161		606.631	257		606.388	93
606.394	98		606.394	128					606.303	193		606.637	264		606.394	113
606.399	129		606.399	91					606.309	188		606.642	239		606.399	76
606.405	90		606.405	123					606.314	199		606.648	260		606.405	117
606.411	121		606.411	127					606.32	218		606.654	284		606.411	79
606.416	93		606.416	118					606.326	189		606.659	270		606.416	108
606.422	103		606.422	108					606.331	187		606.665	256		606.422	104
606.427	105		606.427	136					606.337	215		606.67	228		606.427	111
606.433	108		606.433	112					606.342	202		606.676	234		606.433	125
606.439	97		606.439	113					606.348	179		606.682	244		606.439	128
606.444	115		606.444	103					606.354	202		606.687	267		606.444	108
606.45	80		606.45	106					606.359	190		606.693	293		606.45	118
606.455	66		606.455	119					606.365	186		606.698	225		606.455	129
606.461	116		606.461	127					606.371	214		606.704	256		606.461	139
606.467	93		606.467	119					606.376	184		606.71	316		606.467	109
606.472	94		606.472	113					606.382	216		606.715	300		606.472	119
606.478	107		606.478	118					606.387	186		606.721	293		606.478	122
606.484	106		606.484	122					606.393	185		606.726	320		606.484	124
606.489	83		606.489	116					606.399	214		606.732	288		606.489	106
606.495	98		606.495	116					606.404	181		606.738	271		606.495	127
606.5	91		606.5	128					606.41	196		606.743	274		606.5	121
606.506	88		606.506	118					606.415	169		606.749	269		606.506	113
606.512	114		606.512	121					606.421	176		606.754	279		606.512	144
606.517	87		606.517	88					606.427	176		606.76	289		606.517	131
606.523	85		606.523	112					606.432	168		606.766	283		606.523	106
606.528	108		606.528	112					606.438	167		606.771	252		606.528	120
606.534	70		606.534	135					606.443	176		606.777	262		606.534	124
606.54	72		606.54	94					606.449	203		606.782	257		606.54	125
606.545	80		606.545	123					606.455	178		606.788	258		606.545	94
606.551	108		606.551	112					606.46	182		606.793	248		606.551	108
606.556	82		606.556	130					606.466	179		606.799	297		606.556	148
606.562	110		606.562	128					606.471	178		606.805	259		606.562	118
606.568	99		606.568	115					606.477	181		606.81	256		606.568	112
606.573	87		606.573	108					606.483	172		606.816	280		606.573	118
606.579	75		606.579	137					606.488	182		606.821	286		606.579	105
606.584	87		606.584	145					606.494	145		606.827	251		606.584	113
606.59	104		606.59	133					606.499	154		606.833	207		606.59	113
606.596	82		606.596	143					606.505	187		606.838	240		606.596	111
606.601	88		606.601	149					606.511	177		606.844	261		606.601	101
606.607	68		606.607	143					606.516	175		606.849	253		606.607	109
606.612	89		606.612	140					606.522	181		606.855	260		606.612	123
606.618	94		606.618	157					606.527	180		606.861	223		606.618	107
606.624	80		606.624	148					606.533	158		606.866	240		606.624	118
606.629	78		606.629	159					606.539	169		606.872	235		606.629	94
606.635	73		606.635	155					606.544	165		606.877	234		606.635	96
606.64	78		606.64	138					606.55	152		606.883	223		606.64	105
606.646	73		606.646	165					606.556	178		606.889	227		606.646	121
606.652	98		606.652	194					606.561	153		606.894	215		606.652	109
606.657	83		606.657	201					606.567	152		606.9	254		606.657	117
606.663	88		606.663	225					606.572	161		606.905	226		606.663	105
606.668	89		606.668	242					606.578	129		606.911	216		606.668	127
606.674	109		606.674	289					606.584	174		606.917	250		606.674	101
606.68	105		606.68	382					606.589	170		606.922	228		606.68	111
606.685	126		606.685	510					606.595	144		606.928	204		606.685	110
606.691	139		606.691	685					606.6	160		606.933	232		606.691	111
606.696	148		606.696	886					606.606	151		606.939	215		606.696	108
606.702	181		606.702	1213					606.612	161		606.945	204		606.702	123
606.708	233		606.708	1530					606.617	158		606.95	217		606.708	156
606.713	235		606.713	1760					606.623	161		606.956	238		606.713	133
606.719	336		606.719	2057					606.628	159		606.961	200		606.719	182
606.724	421		606.724	2347					606.634	143		606.967	169		606.724	253
606.73	552		606.73	2443					606.64	179		606.973	199		606.73	379
606.736	579		606.736	2596					606.645	193		606.978	183		606.736	484
606.741	638		606.741	2676					606.651	179		606.984	203		606.741	531
606.747	796		606.747	2703					606.656	185		606.989	184		606.747	725
606.752	832		606.752	2705					606.662	156		606.995	203		606.752	887
606.758	765		606.758	2818					606.668	161		607.001	190		606.758	1038
606.764	776		606.764	2913					606.673	193		607.006	216		606.764	1136
606.769	828		606.769	2791					606.679	201		607.012	210		606.769	1326
606.775	811		606.775	3030					606.684	187		607.017	203		606.775	1320
606.78	837		606.78	3401					606.69	199		607.023	186		606.78	1386
606.786	855		606.786	3667					606.696	216		607.029	156		606.786	1557
606.792	899		606.792	3899					606.701	234		607.034	164		606.792	1654
606.797	983		606.797	4027					606.707	208		607.04	186		606.797	1748
606.803	1157		606.803	4187					606.712	240		607.045	193		606.803	1956
606.809	1224		606.809	4160					606.718	314		607.051	191		606.809	2202
606.814	1341		606.814	3851					606.724	251		607.057	194		606.814	2417
606.82	1427		606.82	3660					606.729	342		607.062	158		606.82	2578
606.825	1559		606.825	3585					606.735	370		607.068	174		606.825	2862
606.831	1586		606.831	3116					606.741	433		607.073	206		606.831	2876
606.837	1601		606.837	2795					606.746	500		607.079	197		606.837	2962
606.842	1537		606.842	2332					606.752	520		607.085	191		606.842	3019
606.848	1388		606.848	2187					606.757	595		607.09	202		606.848	2787
606.853	1223		606.853	1896					606.763	726		607.096	177		606.853	2551
606.859	1228		606.859	1718					606.769	695		607.101	201		606.859	2298
606.865	1172		606.865	1528					606.774	777		607.107	196		606.865	2008
606.87	1124		606.87	1282					606.78	786		607.113	187		606.87	1785
606.876	1073		606.876	1051					606.785	829		607.118	176		606.876	1464
606.881	992		606.881	1045					606.791	888		607.124	170		606.881	1331
606.887	921		606.887	901					606.797	886		607.129	183		606.887	1201
606.893	719		606.893	743					606.802	822		607.135	169		606.893	1070
606.898	732		606.898	803					606.808	800		607.141	200		606.898	958
606.904	678		606.904	760					606.813	717		607.146	221		606.904	888
606.909	535		606.909	664					606.819	680		607.152	197		606.909	753
606.915	522		606.915	578					606.825	770		607.157	173		606.915	690
606.921	455		606.921	530					606.83	742		607.163	186		606.921	650
606.926	431		606.926	555					606.836	705		607.169	188		606.926	603
606.932	418		606.932	502					606.841	618		607.174	180		606.932	528
606.937	397		606.937	443					606.847	599		607.18	183		606.937	527
606.943	359		606.943	398					606.853	594		607.185	181		606.943	470
606.949	336		606.949	397					606.858	537		607.191	152		606.949	455
606.954	318		606.954	375					606.864	551		607.197	181		606.954	415
606.96	273		606.96	353					606.87	472		607.202	190		606.96	351
606.965	245		606.965	329					606.875	405		607.208	173		606.965	395
606.971	235		606.971	313					606.881	419		607.213	187		606.971	404
606.977	208		606.977	303					606.886	376		607.219	205		606.977	356
606.982	237		606.982	333					606.892	393		607.225	207		606.982	335
606.988	245		606.988	280					606.898	360		607.23	173		606.988	303
606.993	215		606.993	276					606.903	340		607.236	198		606.993	274
606.999	223		606.999	258					606.909	286		607.241	201		606.999	244
607.005	180		607.005	242					606.914	314		607.247	193		607.005	263
607.01	188		607.01	255					606.92	294		607.253	210		607.01	251
607.016	204		607.016	264					606.926	291		607.258	187		607.016	225
607.021	214		607.021	236					606.931	272		607.264	225		607.021	228
607.027	165		607.027	210					606.937	274		607.269	196		607.027	216
607.033	163		607.033	206					606.942	239		607.275	173		607.033	189
607.038	182		607.038	188					606.948	242		607.281	198		607.038	213
607.044	159		607.044	174					606.954	255		607.286	180		607.044	174
607.05	158		607.05	170					606.959	248		607.292	175		607.05	192
607.055	150		607.055	185					606.965	228		607.297	201		607.055	190
607.061	146		607.061	195					606.97	216		607.303	170		607.061	167
607.066	139		607.066	189					606.976	203		607.309	179		607.066	156
607.072	169		607.072	205					606.982	200		607.314	193		607.072	158
607.078	124		607.078	204					606.987	209		607.32	199		607.078	172
607.083	140		607.083	169					606.993	188		607.325	170		607.083	174
607.089	145		607.089	189					606.998	214		607.331	204		607.089	152
607.094	121		607.094	200					607.004	211		607.336	214		607.094	128
607.1	104		607.1	170					607.01	212		607.342	199		607.1	167
607.106	97		607.106	192					607.015	174		607.348	193		607.106	171
607.111	116		607.111	187					607.021	214		607.353	188		607.111	138
607.117	136		607.117	170					607.027	199		607.359	193		607.117	116
607.122	123		607.122	164					607.032	157		607.364	196		607.122	126
607.128	157		607.128	182					607.038	183		607.37	180		607.128	102
607.134	118		607.134	176					607.043	166		607.376	179		607.134	139
607.139	108		607.139	163					607.049	182		607.381	186		607.139	120
607.145	104		607.145	155					607.055	178		607.387	163		607.145	139
607.15	107		607.15	165					607.06	169		607.392	203		607.15	126
607.156	140		607.156	178					607.066	210		607.398	213		607.156	112
607.162	111		607.162	201					607.071	166		607.404	207		607.162	127
607.167	120		607.167	170					607.077	178		607.409	185		607.167	112
607.173	117		607.173	158					607.083	218		607.415	196		607.173	116
607.178	131		607.178	136					607.088	196		607.42	223		607.178	104
607.184	113		607.184	150					607.094	178		607.426	194		607.184	102
607.19	101		607.19	155					607.099	169		607.432	193		607.19	97
607.195	92		607.195	167					607.105	202		607.437	222		607.195	112
607.201	85		607.201	166					607.111	181		607.443	186		607.201	107
607.206	113		607.206	141					607.116	174		607.448	188		607.206	113
607.212	129		607.212	158					607.122	182		607.454	215		607.212	107
607.218	127		607.218	151					607.127	178		607.46	190		607.218	116
607.223	119		607.223	168					607.133	159		607.465	180		607.223	110
607.229	95		607.229	163					607.139	177		607.471	189		607.229	117
607.234	106		607.234	160					607.144	152		607.476	198		607.234	111
607.24	95		607.24	156					607.15	151		607.482	200		607.24	93
607.246	81		607.246	147					607.156	169		607.488	209		607.246	102
607.251	104		607.251	167					607.161	150		607.493	200		607.251	119
607.257	109		607.257	172					607.167	154		607.499	197		607.257	107
607.263	102		607.263	145					607.172	140		607.504	213		607.263	91
607.268	86		607.268	121					607.178	160		607.51	233		607.268	87
607.274	98		607.274	147					607.184	163		607.516	231		607.274	103
607.279	106		607.279	166					607.189	147		607.521	191		607.279	103
607.285	73		607.285	145					607.195	179		607.527	193		607.285	117
607.291	81		607.291	125					607.2	183		607.532	220		607.291	89
607.296	96		607.296	168					607.206	176		607.538	248		607.296	81
607.302	108		607.302	184					607.212	161		607.544	259		607.302	112
607.307	129		607.307	154					607.217	172		607.549	247		607.307	107
607.313	115		607.313	171					607.223	176		607.555	234		607.313	87
607.319	112		607.319	154					607.228	190		607.56	241		607.319	85
607.324	115		607.324	177					607.234	158		607.566	283		607.324	111
607.33	107		607.33	183					607.24	173		607.572	283		607.33	116
607.335	101		607.335	170					607.245	175		607.577	285		607.335	125
607.341	85		607.341	207					607.251	146		607.583	237		607.341	106
607.347	88		607.347	154					607.256	200		607.588	300		607.347	98
607.352	99		607.352	145					607.262	172		607.594	323		607.352	102
607.358	73		607.358	148					607.268	171		607.6	288		607.358	105
607.363	99		607.363	142					607.273	158		607.605	346		607.363	103
607.369	78		607.369	176					607.279	174		607.611	345		607.369	127
607.375	101		607.375	163					607.285	174		607.616	334		607.375	120
607.38	87		607.38	185					607.29	187		607.622	374		607.38	116
607.386	96		607.386	194					607.296	165		607.628	390		607.386	115
607.391	68		607.391	150					607.301	178		607.633	417		607.391	100
607.397	63		607.397	164					607.307	167		607.639	464		607.397	124
607.403	90		607.403	176					607.313	163		607.644	441		607.403	98
607.408	64		607.408	167					607.318	177		607.65	439		607.408	118
607.414	82		607.414	152					607.324	160		607.656	473		607.414	136
607.42	81		607.42	169					607.329	181		607.661	501		607.42	105
607.425	92		607.425	148					607.335	175		607.667	556		607.425	116
607.431	86		607.431	182					607.341	154		607.672	581		607.431	95
607.436	105		607.436	170					607.346	148		607.678	585		607.436	96
607.442	82		607.442	195					607.352	184		607.684	720		607.442	89
607.448	76		607.448	180					607.357	158		607.689	701		607.448	105
607.453	99		607.453	171					607.363	160		607.695	695		607.453	121
607.459	85		607.459	178					607.369	155		607.7	750		607.459	97
607.464	84		607.464	164					607.374	167		607.706	810		607.464	107
607.47	78		607.47	151					607.38	146		607.712	877		607.47	103
607.476	100		607.476	171					607.386	165		607.717	963		607.476	113
607.481	85		607.481	172					607.391	184		607.723	979		607.481	116
607.487	71		607.487	183					607.397	179		607.729	1022		607.487	119
607.492	94		607.492	171					607.402	195		607.734	1072		607.492	109
607.498	90		607.498	158					607.408	185		607.74	1112		607.498	102
607.504	64		607.504	162					607.414	186		607.745	1232		607.504	112
607.509	85		607.509	178					607.419	188		607.751	1134		607.509	101
607.515	82		607.515	179					607.425	178		607.757	1277		607.515	100
607.52	82		607.52	180					607.43	163		607.762	1315		607.52	101
607.526	76		607.526	199					607.436	159		607.768	1286		607.526	109
607.532	84		607.532	192					607.442	176		607.773	1379		607.532	80
607.537	102		607.537	212					607.447	191		607.779	1435		607.537	93
607.543	113		607.543	197					607.453	157		607.785	1409		607.543	94
607.548	89		607.548	170					607.458	187		607.79	1527		607.548	82
607.554	92		607.554	191					607.464	189		607.796	1488		607.554	95
607.56	95		607.56	219					607.47	177		607.801	1458		607.56	102
607.565	73		607.565	201					607.475	146		607.807	1394		607.565	81
607.571	79		607.571	181					607.481	166		607.813	1380		607.571	97
607.577	97		607.577	203					607.487	162		607.818	1360		607.577	103
607.582	85		607.582	189					607.492	167		607.824	1274		607.582	74
607.588	69		607.588	207					607.498	178		607.829	1213		607.588	119
607.593	82		607.593	209					607.503	175		607.835	1297		607.593	109
607.599	81		607.599	194					607.509	187		607.841	1267		607.599	109
607.605	95		607.605	200					607.515	173		607.846	1285		607.605	76
607.61	68		607.61	182					607.52	161		607.852	1247		607.61	76
607.616	78		607.616	172					607.526	159		607.857	1225		607.616	101
607.621	80		607.621	172					607.531	174		607.863	1211		607.621	82
607.627	63		607.627	169					607.537	139		607.869	1113		607.627	90
607.633	54		607.633	169					607.543	179		607.874	1186		607.633	111
607.638	71		607.638	213					607.548	169		607.88	1225		607.638	77
607.644	90		607.644	204					607.554	210		607.885	1094		607.644	99
607.649	50		607.649	209					607.559	160		607.891	1156		607.649	104
607.655	75		607.655	190					607.565	172		607.897	1117		607.655	102
607.661	81		607.661	199					607.571	177		607.902	1086		607.661	130
607.666	74		607.666	179					607.576	171		607.908	1062		607.666	121
607.672	66		607.672	206					607.582	171		607.913	1051		607.672	82
607.677	76		607.677	232					607.588	170		607.919	975		607.677	89
607.683	65		607.683	214					607.593	151		607.925	977		607.683	85
607.689	90		607.689	275					607.599	152		607.93	1042		607.689	128
607.694	84		607.694	256					607.604	161		607.936	995		607.694	89
607.7	96		607.7	301					607.61	174		607.941	1005		607.7	95
607.705	127		607.705	327					607.616	141		607.947	1065		607.705	77
607.711	128		607.711	384					607.621	185		607.953	968		607.711	99
607.717	137		607.717	453					607.627	188		607.958	958		607.717	91
607.722	169		607.722	513					607.632	166		607.964	948		607.722	135
607.728	174		607.728	511					607.638	180		607.969	947		607.728	126
607.734	194		607.734	544					607.644	178		607.975	989		607.734	137
607.739	253		607.739	563					607.649	190		607.981	873		607.739	166
607.745	230		607.745	626					607.655	192		607.986	942		607.745	191
607.75	224		607.75	627					607.66	190		607.992	887		607.75	187
607.756	271		607.756	641					607.666	184		607.997	832		607.756	268
607.762	301		607.762	641					607.672	181		608.003	839		607.762	240
607.767	213		607.767	673					607.677	184		608.009	821		607.767	291
607.773	290		607.773	569					607.683	195		608.014	799		607.773	305
607.778	273		607.778	624					607.689	220		608.02	770		607.778	282
607.784	278		607.784	651					607.694	209		608.025	737		607.784	308
607.79	288		607.79	680					607.7	189		608.031	758		607.79	292
607.795	278		607.795	767					607.705	226		608.037	716		607.795	331
607.801	279		607.801	740					607.711	241		608.042	702		607.801	417
607.806	318		607.806	797					607.717	205		608.048	638		607.806	426
607.812	347		607.812	744					607.722	219		608.053	656		607.812	438
607.818	342		607.818	748					607.728	214		608.059	670		607.818	377
607.823	347		607.823	752					607.733	249		608.065	605		607.823	425
607.829	409		607.829	804					607.739	252		608.07	577		607.829	460
607.834	374		607.834	718					607.745	246		608.076	556		607.834	498
607.84	357		607.84	598					607.75	291		608.081	622		607.84	519
607.846	371		607.846	604					607.756	282		608.087	547		607.846	506
607.851	301		607.851	558					607.761	277		608.093	591		607.851	492
607.857	352		607.857	560					607.767	287		608.098	540		607.857	428
607.863	299		607.863	486					607.773	323		608.104	499		607.863	441
607.868	289		607.868	521					607.778	324		608.109	484		607.868	381
607.874	257		607.874	463					607.784	323		608.115	450		607.874	351
607.879	254		607.879	388					607.79	361		608.121	446		607.879	315
607.885	228		607.885	335					607.795	341		608.126	453		607.885	367
607.891	242		607.891	320					607.801	376		608.132	414		607.891	310
607.896	226		607.896	339					607.806	359		608.137	428		607.896	268
607.902	183		607.902	321					607.812	400		608.143	412		607.902	252
607.907	187		607.907	273					607.818	337		608.149	397		607.907	244
607.913	188		607.913	300					607.823	338		608.154	418		607.913	216
607.919	155		607.919	297					607.829	335		608.16	382		607.919	217
607.924	179		607.924	272					607.834	339		608.165	385		607.924	208
607.93	174		607.93	261					607.84	311		608.171	362		607.93	201
607.935	145		607.935	256					607.846	318		608.177	391		607.935	189
607.941	151		607.941	234					607.851	286		608.182	379		607.941	174
607.947	138		607.947	231					607.857	297		608.188	423		607.947	168
607.952	137		607.952	209					607.862	299		608.193	407		607.952	205
607.958	108		607.958	219					607.868	319		608.199	394		607.958	158
607.964	110		607.964	196					607.874	290		608.205	396		607.964	143
607.969	135		607.969	209					607.879	284		608.21	380		607.969	135
607.975	102		607.975	192					607.885	281		608.216	402		607.975	129
607.98	98		607.98	180					607.891	271		608.221	421		607.98	148
607.986	130		607.986	180					607.896	268		608.227	382		607.986	113
607.992	85		607.992	155					607.902	273		608.233	413		607.992	136
607.997	124		607.997	186					607.907	297		608.238	441		607.997	114
608.003	116		608.003	156					607.913	271		608.244	343		608.003	118
608.008	78		608.008	153					607.919	250		608.25	359		608.008	114
608.014	80		608.014	110					607.924	273		608.255	333		608.014	143
608.02	105		608.02	148					607.93	226		608.261	352		608.02	121
608.025	76		608.025	131					607.935	231		608.266	351		608.025	121
608.031	71		608.031	145					607.941	203		608.272	375		608.031	112
608.036	106		608.036	129					607.947	213		608.278	364		608.036	101
608.042	82		608.042	119					607.952	247		608.283	367		608.042	101
608.048	72		608.048	122					607.958	190		608.289	379		608.048	96
608.053	81		608.053	134					607.964	194		608.294	389		608.053	83
608.059	88		608.059	155					607.969	233		608.3	392		608.059	91
608.064	98		608.064	129					607.975	176		608.306	369		608.064	87
608.07	105		608.07	150					607.98	192		608.311	409		608.07	67
608.076	89		608.076	131					607.986	209		608.317	384		608.076	89
608.081	96		608.081	113					607.992	182		608.322	370		608.081	83
608.087	78		608.087	125					607.997	191		608.328	361		608.087	91
608.093	81		608.093	115					608.003	175		608.334	378		608.093	82
608.098	74		608.098	143					608.008	173		608.339	353		608.098	63
608.104	83		608.104	108					608.014	218		608.345	377		608.104	87
608.109	68		608.109	113					608.02	192		608.35	341		608.109	81
608.115	60		608.115	118					608.025	175		608.356	368		608.115	62
608.121	61		608.121	119					608.031	185		608.362	349		608.121	60
608.126	68		608.126	128					608.036	162		608.367	351		608.126	90
608.132	57		608.132	108					608.042	157		608.373	356		608.132	68
608.137	50		608.137	109					608.048	139		608.378	338		608.137	88
608.143	71		608.143	103					608.053	177		608.384	403		608.143	85
608.149	68		608.149	93					608.059	137		608.39	376		608.149	68
608.154	67		608.154	110					608.065	143		608.395	362		608.154	73
608.16	90		608.16	121					608.07	151		608.401	366		608.16	82
608.165	79		608.165	124					608.076	155		608.406	423		608.165	63
608.171	69		608.171	132					608.081	159		608.412	392		608.171	66
608.177	73		608.177	129					608.087	157		608.418	417		608.177	60
608.182	80		608.182	104					608.093	128		608.423	398		608.182	60
608.188	54		608.188	118					608.098	169		608.429	432		608.188	72
608.194	67		608.194	117					608.104	149		608.434	475		608.194	81
608.199	59		608.199	106					608.109	159		608.44	430		608.199	70
608.205	58		608.205	104					608.115	136		608.446	392		608.205	74
608.21	58		608.21	105					608.121	168		608.451	407		608.21	99
608.216	65		608.216	109					608.126	156		608.457	433		608.216	88
608.222	71		608.222	88					608.132	154		608.462	448		608.222	75
608.227	51		608.227	92					608.138	132		608.468	430		608.227	86
608.233	48		608.233	136					608.143	160		608.474	473		608.233	79
608.238	54		608.238	121					608.149	133		608.479	473		608.238	78
608.244	65		608.244	103					608.154	138		608.485	475		608.244	62
608.25	50		608.25	107					608.16	152		608.49	483		608.25	78
608.255	46		608.255	108					608.166	118		608.496	499		608.255	75
608.261	53		608.261	93					608.171	146		608.502	500		608.261	66
608.266	61		608.266	103					608.177	126		608.507	501		608.266	48
608.272	69		608.272	112					608.182	175		608.513	540		608.272	63
608.278	67		608.278	109					608.188	145		608.519	602		608.278	75
608.283	53		608.283	113					608.194	145		608.524	599		608.283	72
608.289	62		608.289	99					608.199	145		608.53	598		608.289	76
608.295	46		608.295	96					608.205	169		608.535	697		608.295	64
608.3	68		608.3	134					608.21	146		608.541	651		608.3	92
608.306	55		608.306	115					608.216	157		608.547	687		608.306	69
608.311	37		608.311	91					608.222	148		608.552	767		608.311	59
608.317	46		608.317	96					608.227	169		608.558	781		608.317	63
608.323	63		608.323	119					608.233	153		608.563	808		608.323	71
608.328	66		608.328	98					608.239	142		608.569	792		608.328	59
608.334	70		608.334	83					608.244	151		608.575	855		608.334	60
608.339	47		608.339	103					608.25	119		608.58	940		608.339	80
608.345	73		608.345	109					608.255	152		608.586	985		608.345	75
608.351	56		608.351	111					608.261	117		608.591	977		608.351	67
608.356	49		608.356	102					608.267	162		608.597	1063		608.356	82
608.362	47		608.362	100					608.272	145		608.603	1147		608.362	56
608.367	61		608.367	109					608.278	125		608.608	1090		608.367	65
608.373	75		608.373	104					608.283	149		608.614	1151		608.373	67
608.379	72		608.379	95					608.289	136		608.619	1182		608.379	65
608.384	47		608.384	101					608.295	144		608.625	1225		608.384	59
608.39	50		608.39	96					608.3	147		608.631	1377		608.39	80
608.396	54		608.396	84					608.306	143		608.636	1303		608.396	77
608.401	59		608.401	96					608.312	126		608.642	1412		608.401	63
608.407	55		608.407	103					608.317	132		608.647	1422		608.407	59
608.412	62		608.412	91					608.323	160		608.653	1390		608.412	67
608.418	59		608.418	87					608.328	151		608.659	1427		608.418	66
608.424	59		608.424	106					608.334	147		608.664	1445		608.424	63
608.429	70		608.429	102					608.34	145		608.67	1488		608.429	70
608.435	81		608.435	102					608.345	174		608.675	1561		608.435	48
608.44	72		608.44	94					608.351	148		608.681	1579		608.44	63
608.446	50		608.446	111					608.356	141		608.687	1509		608.446	67
608.452	63		608.452	111					608.362	171		608.692	1428		608.452	64
608.457	66		608.457	98					608.368	124		608.698	1567		608.457	62
608.463	55		608.463	117					608.373	163		608.703	1536		608.463	72
608.468	60		608.468	116					608.379	136		608.709	1498		608.468	62
608.474	66		608.474	113					608.385	144		608.715	1566		608.474	88
608.48	62		608.48	95					608.39	136		608.72	1592		608.48	66
608.485	48		608.485	89					608.396	151		608.726	1601		608.485	70
608.491	51		608.491	118					608.401	132		608.732	1528		608.491	73
608.497	62		608.497	121					608.407	133		608.737	1480		608.497	60
608.502	37		608.502	91					608.413	161		608.743	1526		608.502	52
608.508	56		608.508	101					608.418	145		608.748	1502		608.508	67
608.513	40		608.513	130					608.424	152		608.754	1490		608.513	52
608.519	41		608.519	136					608.429	133		608.76	1511		608.519	57
608.525	53		608.525	98					608.435	143		608.765	1433		608.525	55
608.53	47		608.53	108					608.441	143		608.771	1422		608.53	71
608.536	57		608.536	87					608.446	133		608.776	1416		608.536	69
608.541	72		608.541	83					608.452	120		608.782	1387		608.541	62
608.547	61		608.547	89					608.458	164		608.788	1352		608.547	65
608.553	52		608.553	88					608.463	147		608.793	1226		608.553	64
608.558	48		608.558	89					608.469	136		608.799	1186		608.558	59
608.564	66		608.564	100					608.474	158		608.804	1282		608.564	60
608.569	50		608.569	97					608.48	170		608.81	1199		608.569	60
608.575	59		608.575	115					608.486	156		608.816	1180		608.575	66
608.581	37		608.581	98					608.491	146		608.821	1144		608.581	50
608.586	44		608.586	120					608.497	149		608.827	1105		608.586	59
608.592	65		608.592	121					608.502	169		608.832	1113		608.592	39
608.598	42		608.598	116					608.508	153		608.838	1028		608.598	47
608.603	57		608.603	115					608.514	147		608.844	991		608.603	61
608.609	47		608.609	103					608.519	139		608.849	1030		608.609	46
608.614	55		608.614	83					608.525	152		608.855	1083		608.614	62
608.62	77		608.62	114					608.531	154		608.86	945		608.62	59
608.626	55		608.626	103					608.536	139		608.866	948		608.626	49
608.631	51		608.631	143					608.542	136		608.872	899		608.631	60
608.637	35		608.637	127					608.547	171		608.877	947		608.637	63
608.642	56		608.642	138					608.553	149		608.883	917		608.642	55
608.648	54		608.648	121					608.559	112		608.888	918		608.648	61
608.654	52		608.654	118					608.564	144		608.894	859		608.654	59
608.659	57		608.659	122					608.57	161		608.9	860		608.659	58
608.665	64		608.665	135					608.575	116		608.905	761		608.665	53
608.671	63		608.671	158					608.581	131		608.911	806		608.671	58
608.676	61		608.676	218					608.587	148		608.917	760		608.676	52
608.682	57		608.682	212					608.592	142		608.922	748		608.682	57
608.687	67		608.687	255					608.598	143		608.928	780		608.687	59
608.693	77		608.693	307					608.604	137		608.933	727		608.693	68
608.699	96		608.699	375					608.609	129		608.939	709		608.699	59
608.704	106		608.704	504					608.615	133		608.945	714		608.704	79
608.71	126		608.71	634					608.62	142		608.95	725		608.71	91
608.715	161		608.715	699					608.626	162		608.956	649		608.715	75
608.721	170		608.721	863					608.632	149		608.961	563		608.721	92
608.727	170		608.727	1044					608.637	144		608.967	586		608.727	108
608.732	214		608.732	1122					608.643	152		608.973	605		608.732	132
608.738	263		608.738	1212					608.648	157		608.978	612		608.738	234
608.743	258		608.743	1206					608.654	124		608.984	582		608.743	238
608.749	313		608.749	1285					608.66	148		608.989	621		608.749	261
608.755	293		608.755	1335					608.665	134		608.995	548		608.755	359
608.76	315		608.76	1366					608.671	157		609.001	567		608.76	389
608.766	343		608.766	1324					608.677	171		609.006	589		608.766	462
608.772	385		608.772	1330					608.682	165		609.012	578		608.772	536
608.777	321		608.777	1367					608.688	159		609.017	467		608.777	587
608.783	380		608.783	1392					608.693	173		609.023	492		608.783	627
608.788	408		608.788	1375					608.699	152		609.029	483		608.788	584
608.794	412		608.794	1292					608.705	187		609.034	442		608.794	681
608.8	398		608.8	1208					608.71	202		609.04	490		608.8	671
608.805	431		608.805	1210					608.716	184		609.045	479		608.805	666
608.811	399		608.811	1181					608.721	198		609.051	406		608.811	732
608.816	435		608.816	1040					608.727	201		609.057	466		608.816	791
608.822	482		608.822	1025					608.733	204		609.062	419		608.822	742
608.828	446		608.828	1011					608.738	221		609.068	419		608.828	737
608.833	422		608.833	914					608.744	230		609.073	363		608.833	616
608.839	422		608.839	826					608.75	229		609.079	418		608.839	705
608.845	386		608.845	815					608.755	262		609.085	403		608.845	671
608.85	395		608.85	791					608.761	326		609.09	375		608.85	625
608.856	377		608.856	750					608.766	324		609.096	377		608.856	597
608.861	365		608.861	850					608.772	343		609.102	364		608.861	553
608.867	284		608.867	993					608.778	300		609.107	354		608.867	540
608.873	324		608.873	1250					608.783	322		609.113	360		608.873	465
608.878	323		608.878	1796					608.789	355		609.118	368		608.878	399
608.884	293		608.884	2729					608.794	348		609.124	348		608.884	349
608.889	294		608.889	4015					608.8	335		609.13	310		608.889	367
608.895	276		608.895	5989					608.806	341		609.135	287		608.895	350
608.901	283		608.901	8505					608.811	356		609.141	349		608.901	289
608.906	268		608.906	11630					608.817	372		609.146	379		608.906	332
608.912	296		608.912	14102					608.823	397		609.152	315		608.912	227
608.917	308		608.917	15775					608.828	372		609.158	337		608.917	250
608.923	421		608.923	16561					608.834	346		609.163	345		608.923	251
608.929	390		608.929	16131					608.839	352		609.169	336		608.929	226
608.934	390		608.934	14917					608.845	355		609.174	321		608.934	232
608.94	459		608.94	13046					608.851	402		609.18	307		608.94	239
608.946	475		608.946	11105					608.856	441		609.186	332		608.946	197
608.951	476		608.951	9119					608.862	445		609.191	355		608.951	186
608.957	515		608.957	7412					608.867	502		609.197	314		608.957	189
608.962	456		608.962	5862					608.873	488		609.202	331		608.962	169
608.968	428		608.968	4467					608.879	536		609.208	290		608.968	174
608.974	417		608.974	3735					608.884	520		609.214	298		608.974	162
608.979	389		608.979	3118					608.89	573		609.219	289		608.979	192
608.985	368		608.985	2488					608.896	566		609.225	296		608.985	153
608.99	368		608.99	2084					608.901	535		609.231	317		608.99	166
608.996	318		608.996	1780					608.907	499		609.236	294		608.996	136
609.002	292		609.002	1526					608.912	518		609.242	267		609.002	132
609.007	263		609.007	1228					608.918	519		609.247	315		609.007	142
609.013	265		609.013	1094					608.924	481		609.253	293		609.013	127
609.019	200		609.019	950					608.929	476		609.259	336		609.019	125
609.024	211		609.024	895					608.935	409		609.264	311		609.024	111
609.03	193		609.03	774					608.941	345		609.27	357		609.03	129
609.035	180		609.035	769					608.946	341		609.275	336		609.035	102
609.041	177		609.041	661					608.952	370		609.281	343		609.041	107
609.047	157		609.047	608					608.957	321		609.287	285		609.047	110
609.052	173		609.052	516					608.963	280		609.292	282		609.052	91
609.058	156		609.058	526					608.969	280		609.298	302		609.058	89
609.063	135		609.063	498					608.974	273		609.303	283		609.063	95
609.069	131		609.069	394					608.98	266		609.309	297		609.069	116
609.075	128		609.075	463					608.985	222		609.315	285		609.075	98
609.08	116		609.08	466					608.991	221		609.32	302		609.08	92
609.086	133		609.086	391					608.997	196		609.326	286		609.086	75
609.092	143		609.092	392					609.002	224		609.331	280		609.092	68
609.097	118		609.097	317					609.008	183		609.337	246		609.097	92
609.103	91		609.103	316					609.014	190		609.343	309		609.103	92
609.108	109		609.108	298					609.019	166		609.348	313		609.108	85
609.114	79		609.114	346					609.025	173		609.354	284		609.114	77
609.12	98		609.12	287					609.03	199		609.359	309		609.12	84
609.125	92		609.125	264					609.036	166		609.365	255		609.125	70
609.131	66		609.131	249					609.042	168		609.371	261		609.131	79
609.136	102		609.136	240					609.047	158		609.376	296		609.136	74
609.142	72		609.142	251					609.053	169		609.382	301		609.142	74
609.148	67		609.148	249					609.058	177		609.388	306		609.148	90
609.153	95		609.153	211					609.064	176		609.393	311		609.153	61
609.159	80		609.159	246					609.07	171		609.399	311		609.159	72
609.165	91		609.165	197					609.075	182		609.404	307		609.165	59
609.17	90		609.17	192					609.081	157		609.41	307		609.17	62
609.176	70		609.176	188					609.087	158		609.416	299		609.176	74
609.181	79		609.181	171					609.092	150		609.421	290		609.181	59
609.187	86		609.187	173					609.098	161		609.427	301		609.187	63
609.193	86		609.193	172					609.103	143		609.432	279		609.193	65
609.198	75		609.198	212					609.109	172		609.438	325		609.198	84
609.204	70		609.204	180					609.115	170		609.444	280		609.204	68
609.209	76		609.209	168					609.12	152		609.449	317		609.209	68
609.215	68		609.215	163					609.126	171		609.455	320		609.215	58
609.221	80		609.221	152					609.132	148		609.46	336		609.221	48
609.226	56		609.226	151					609.137	170		609.466	295		609.226	67
609.232	57		609.232	164					609.143	148		609.472	326		609.232	72
609.238	57		609.238	212					609.148	112		609.477	306		609.238	58
609.243	62		609.243	186					609.154	156		609.483	315		609.243	56
609.249	83		609.249	153					609.16	187		609.489	302		609.249	56
609.254	58		609.254	163					609.165	139		609.494	341		609.254	64
609.26	69		609.26	173					609.171	173		609.5	301		609.26	73
609.266	58		609.266	180					609.176	148		609.505	316		609.266	64
609.271	41		609.271	163					609.182	168		609.511	351		609.271	62
609.277	54		609.277	155					609.188	145		609.517	332		609.277	89
609.282	47		609.282	152					609.193	179		609.522	365		609.282	49
609.288	78		609.288	143					609.199	139		609.528	332		609.288	59
609.294	65		609.294	176					609.205	181		609.533	359		609.294	61
609.299	75		609.299	165					609.21	143		609.539	357		609.299	61
609.305	71		609.305	140					609.216	139		609.545	334		609.305	40
609.311	68		609.311	158					609.221	142		609.55	324		609.311	69
609.316	63		609.316	173					609.227	129		609.556	407		609.316	86
609.322	79		609.322	170					609.233	124		609.561	404		609.322	76
609.327	61		609.327	188					609.238	132		609.567	410		609.327	59
609.333	60		609.333	141					609.244	154		609.573	388		609.333	80
609.339	65		609.339	151					609.25	128		609.578	405		609.339	63
609.344	57		609.344	126					609.255	160		609.584	395		609.344	59
609.35	57		609.35	139					609.261	148		609.589	404		609.35	67
609.355	63		609.355	153					609.266	130		609.595	444		609.355	65
609.361	62		609.361	152					609.272	117		609.601	467		609.361	49
609.367	48		609.367	133					609.278	144		609.606	470		609.367	44
609.372	58		609.372	135					609.283	138		609.612	500		609.372	49
609.378	45		609.378	123					609.289	144		609.618	508		609.378	70
609.384	56		609.384	176					609.294	155		609.623	476		609.384	72
609.389	43		609.389	156					609.3	117		609.629	492		609.389	65
609.395	61		609.395	168					609.306	151		609.634	495		609.395	61
609.4	75		609.4	144					609.311	155		609.64	532		609.4	64
609.406	69		609.406	139					609.317	163		609.646	572		609.406	62
609.412	81		609.412	147					609.323	160		609.651	595		609.412	68
609.417	75		609.417	160					609.328	169		609.657	613		609.417	53
609.423	51		609.423	186					609.334	135		609.662	524		609.423	73
609.428	47		609.428	129					609.339	159		609.668	593		609.428	72
609.434	71		609.434	129					609.345	160		609.674	626		609.434	48
609.44	50		609.44	105					609.351	156		609.679	587		609.44	55
609.445	38		609.445	119					609.356	151		609.685	634		609.445	50
609.451	69		609.451	138					609.362	124		609.69	656		609.451	65
609.457	84		609.457	120					609.368	169		609.696	676		609.457	59
609.462	61		609.462	122					609.373	156		609.702	683		609.462	50
609.468	54		609.468	138					609.379	174		609.707	701		609.468	66
609.473	54		609.473	133					609.384	172		609.713	720		609.473	60
609.479	62		609.479	149					609.39	171		609.719	748		609.479	67
609.485	46		609.485	146					609.396	192		609.724	733		609.485	66
609.49	68		609.49	147					609.401	162		609.73	738		609.49	69
609.496	49		609.496	140					609.407	160		609.735	755		609.496	64
609.501	60		609.501	136					609.412	221		609.741	793		609.501	65
609.507	57		609.507	128					609.418	201		609.747	812		609.507	59
609.513	53		609.513	143					609.424	243		609.752	846		609.513	40
609.518	64		609.518	136					609.429	206		609.758	817		609.518	56
609.524	46		609.524	141					609.435	222		609.763	919		609.524	65
609.53	60		609.53	153					609.441	206		609.769	914		609.53	67
609.535	61		609.535	129					609.446	204		609.775	889		609.535	61
609.541	52		609.541	153					609.452	214		609.78	822		609.541	57
609.546	70		609.546	135					609.457	225		609.786	903		609.546	47
609.552	71		609.552	114					609.463	223		609.791	898		609.552	56
609.558	56		609.558	143					609.469	248		609.797	1013		609.558	44
609.563	62		609.563	123					609.474	204		609.803	913		609.563	52
609.569	54		609.569	112					609.48	254		609.808	905		609.569	51
609.574	62		609.574	130					609.486	282		609.814	977		609.574	55
609.58	55		609.58	121					609.491	243		609.819	978		609.58	59
609.586	45		609.586	97					609.497	255		609.825	1021		609.586	59
609.591	42		609.591	123					609.502	274		609.831	1109		609.591	43
609.597	69		609.597	133					609.508	290		609.836	1044		609.597	65
609.603	58		609.603	105					609.514	293		609.842	1089		609.603	53
609.608	50		609.608	110					609.519	283		609.848	1080		609.608	53
609.614	64		609.614	138					609.525	277		609.853	1107		609.614	46
609.619	61		609.619	128					609.53	250		609.859	1072		609.619	47
609.625	62		609.625	135					609.536	272		609.864	1122		609.625	47
609.631	48		609.631	128					609.542	291		609.87	1111		609.631	62
609.636	53		609.636	115					609.547	259		609.876	1033		609.636	66
609.642	61		609.642	154					609.553	242		609.881	1108		609.642	62
609.648	50		609.648	145					609.559	291		609.887	1099		609.648	56
609.653	41		609.653	107					609.564	252		609.892	1069		609.653	48
609.659	56		609.659	126					609.57	252		609.898	1079		609.659	51
609.664	39		609.664	87					609.575	245		609.904	1137		609.664	54
609.67	68		609.67	147					609.581	255		609.909	1024		609.67	53
609.676	52		609.676	133					609.587	252		609.915	1062		609.676	76
609.681	49		609.681	153					609.592	222		609.92	1000		609.681	58
609.687	56		609.687	186					609.598	233		609.926	939		609.687	50
609.692	62		609.692	171					609.604	245		609.932	1020		609.692	50
609.698	70		609.698	193					609.609	205		609.937	935		609.698	64
609.704	71		609.704	198					609.615	253		609.943	961		609.704	47
609.709	75		609.709	211					609.62	189		609.949	917		609.709	52
609.715	71		609.715	222					609.626	222		609.954	927		609.715	44
609.721	92		609.721	254					609.632	177		609.96	921		609.721	58
609.726	66		609.726	291					609.637	199		609.965	948		609.726	63
609.732	102		609.732	294					609.643	209		609.971	779		609.732	50
609.737	113		609.737	337					609.648	246		609.977	824		609.737	74
609.743	99		609.743	329					609.654	193		609.982	835		609.743	80
609.749	133		609.749	395					609.66	205		609.988	795		609.749	89
609.754	134		609.754	353					609.665	199		609.993	761		609.754	105
609.76	137		609.76	394					609.671	226		609.999	789		609.76	116
609.765	156		609.765	414					609.677	218		610.005	693		609.765	131
609.771	145		609.771	406					609.682	202		610.01	672		609.771	148
609.777	158		609.777	403					609.688	219		610.016	649		609.777	155
609.782	150		609.782	429					609.693	167		610.021	645		609.782	138
609.788	179		609.788	413					609.699	227		610.027	651		609.788	134
609.794	163		609.794	401					609.705	234		610.033	618		609.794	171
609.799	169		609.799	392					609.71	217		610.038	587		609.799	170
609.805	176		609.805	407					609.716	241		610.044	644		609.805	160
609.81	217		609.81	385					609.722	220		610.05	601		609.81	181
609.816	170		609.816	359					609.727	191		610.055	527		609.816	176
609.822	169		609.822	355					609.733	256		610.061	549		609.822	169
609.827	159		609.827	360					609.738	208		610.066	595		609.827	158
609.833	166		609.833	365					609.744	220		610.072	549		609.833	180
609.839	145		609.839	354					609.75	222		610.078	550		609.839	208
609.844	158		609.844	306					609.755	211		610.083	495		609.844	167
609.85	147		609.85	310					609.761	209		610.089	534		609.85	209
609.855	165		609.855	314					609.767	255		610.094	483		609.855	193
609.861	134		609.861	306					609.772	235		610.1	465		609.861	183
609.867	124		609.867	320					609.778	247		610.106	429		609.867	181
609.872	135		609.872	281					609.783	246		610.111	445		609.872	182
609.878	155		609.878	331					609.789	227		610.117	447		609.878	168
609.883	174		609.883	365					609.795	264		610.123	485		609.883	129
609.889	133		609.889	452					609.8	253		610.128	425		609.889	120
609.895	148		609.895	558					609.806	252		610.134	407		609.895	148
609.9	108		609.9	656					609.812	232		610.139	419		609.9	130
609.906	113		609.906	841					609.817	221		610.145	424		609.906	118
609.912	132		609.912	1012					609.823	258		610.151	410		609.912	126
609.917	121		609.917	1033					609.828	233		610.156	370		609.917	110
609.923	152		609.923	1153					609.834	244		610.162	415		609.923	112
609.928	161		609.928	1134					609.84	250		610.167	415		609.928	95
609.934	143		609.934	1157					609.845	285		610.173	410		609.934	103
609.94	152		609.94	1078					609.851	301		610.179	359		609.94	107
609.945	154		609.945	988					609.856	323		610.184	401		609.945	97
609.951	117		609.951	898					609.862	292		610.19	354		609.951	111
609.957	133		609.957	748					609.868	299		610.195	371		609.957	90
609.962	117		609.962	674					609.873	306		610.201	396		609.962	112
609.968	118		609.968	565					609.879	331		610.207	363		609.968	94
609.973	157		609.973	462					609.885	268		610.212	339		609.973	87
609.979	143		609.979	437					609.89	287		610.218	332		609.979	63
609.985	118		609.985	417					609.896	292		610.224	295		609.985	83
609.99	178		609.99	357					609.901	315		610.229	280		609.99	63
609.996	156		609.996	320					609.907	267		610.235	354		609.996	73
610.001	109		610.001	333					609.913	291		610.24	341		610.001	70
610.007	126		610.007	278					609.918	318		610.246	319		610.007	65
610.013	103		610.013	257					609.924	292		610.252	340		610.013	76
610.018	105		610.018	210					609.93	315		610.257	354		610.018	68
610.024	97		610.024	228					609.935	308		610.263	299		610.024	65
610.03	113		610.03	243					609.941	287		610.268	302		610.03	51
610.035	82		610.035	199					609.946	278		610.274	289		610.035	75
610.041	80		610.041	202					609.952	297		610.28	315		610.041	71
610.046	69		610.046	198					609.958	269		610.285	303		610.046	60
610.052	74		610.052	199					609.963	284		610.291	341		610.052	57
610.058	75		610.058	172					609.969	254		610.296	363		610.058	52
610.063	63		610.063	184					609.975	227		610.302	266		610.063	40
610.069	78		610.069	176					609.98	225		610.308	284		610.069	63
610.075	84		610.075	167					609.986	229		610.313	306		610.075	60
610.08	68		610.08	168					609.991	240		610.319	304		610.08	63
610.086	64		610.086	133					609.997	203		610.325	307		610.086	45
610.091	49		610.091	158					610.003	206		610.33	257		610.091	53
610.097	64		610.097	140					610.008	229		610.336	275		610.097	45
610.103	67		610.103	161					610.014	168		610.341	303		610.103	53
610.108	63		610.108	127					610.02	198		610.347	312		610.108	57
610.114	70		610.114	134					610.025	175		610.353	343		610.114	44
610.119	54		610.119	136					610.031	169		610.358	323		610.119	40
610.125	56		610.125	129					610.036	166		610.364	307		610.125	47
610.131	49		610.131	119					610.042	142		610.369	270		610.131	49
610.136	56		610.136	106					610.048	140		610.375	323		610.136	47
610.142	60		610.142	107					610.053	145		610.381	309		610.142	40
610.148	63		610.148	122					610.059	152		610.386	348		610.148	50
610.153	68		610.153	114					610.064	162		610.392	312		610.153	46
610.159	47		610.159	109					610.07	152		610.398	314		610.159	47
610.164	76		610.164	132					610.076	172		610.403	334		610.164	44
610.17	65		610.17	125					610.081	146		610.409	304		610.17	46
610.176	57		610.176	114					610.087	148		610.414	292		610.176	56
610.181	45		610.181	115					610.093	150		610.42	315		610.181	59
610.187	51		610.187	127					610.098	117		610.426	319		610.187	49
610.193	53		610.193	132					610.104	128		610.431	307		610.193	38
610.198	51		610.198	92					610.109	140		610.437	292		610.198	61
610.204	63		610.204	100					610.115	172		610.442	327		610.204	42
610.209	64		610.209	82					610.121	132		610.448	385		610.209	52
610.215	53		610.215	111					610.126	138		610.454	346		610.215	30
610.221	62		610.221	96					610.132	170		610.459	342		610.221	39
610.226	40		610.226	108					610.138	139		610.465	322		610.226	46
610.232	53		610.232	104					610.143	146		610.471	365		610.232	68
610.237	49		610.237	102					610.149	147		610.476	370		610.237	62
610.243	52		610.243	112					610.154	138		610.482	358		610.243	45
610.249	45		610.249	111					610.16	130		610.487	360		610.249	50
610.254	55		610.254	111					610.166	129		610.493	383		610.254	43
610.26	50		610.26	111					610.171	160		610.499	380		610.26	37
610.266	42		610.266	117					610.177	140		610.504	365		610.266	43
610.271	42		610.271	117					610.183	128		610.51	369		610.271	44
610.277	54		610.277	116					610.188	108		610.515	374		610.277	41
610.282	38		610.282	100					610.194	167		610.521	388		610.282	38
610.288	49		610.288	120					610.199	129		610.527	397		610.288	46
610.294	55		610.294	95					610.205	151		610.532	437		610.294	54
610.299	41		610.299	123					610.211	141		610.538	448		610.299	42
610.305	46		610.305	119					610.216	131		610.543	479		610.305	31
610.311	35		610.311	110					610.222	160		610.549	446		610.311	29
610.316	53		610.316	100					610.228	138		610.555	468		610.316	36
610.322	46		610.322	83					610.233	139		610.56	492		610.322	61
610.327	51		610.327	89					610.239	128		610.566	496		610.327	51
610.333	57		610.333	109					610.244	143		610.572	477		610.333	55
610.339	49		610.339	91					610.25	138		610.577	546		610.339	39
610.344	43		610.344	78					610.256	139		610.583	573		610.344	61
610.35	38		610.35	95					610.261	136		610.588	598		610.35	51
610.355	46		610.355	110					610.267	122		610.594	637		610.355	57
610.361	60		610.361	106					610.273	128		610.6	603		610.361	42
610.367	53		610.367	103					610.278	151		610.605	635		610.367	48
610.372	47		610.372	133					610.284	140		610.611	687		610.372	49
610.378	48		610.378	103					610.289	130		610.616	721		610.378	40
610.384	52		610.384	107					610.295	141		610.622	672		610.384	47
610.389	68		610.389	105					610.301	132		610.628	751		610.389	45
610.395	45		610.395	110					610.306	152		610.633	735		610.395	48
610.4	36		610.4	119					610.312	141		610.639	825		610.4	50
610.406	55		610.406	94					610.318	144		610.645	874		610.406	62
610.412	34		610.412	97					610.323	157		610.65	813		610.412	30
610.417	54		610.417	106					610.329	165		610.656	777		610.417	52
610.423	44		610.423	119					610.334	147		610.661	842		610.423	46
610.429	43		610.429	126					610.34	187		610.667	831		610.429	68
610.434	51		610.434	122					610.346	170		610.673	832		610.434	42
610.44	65		610.44	133					610.351	138		610.678	880		610.44	69
610.445	67		610.445	92					610.357	162		610.684	933		610.445	44
610.451	45		610.451	119					610.363	177		610.689	814		610.451	52
610.457	57		610.457	93					610.368	171		610.695	882		610.457	47
610.462	52		610.462	98					610.374	170		610.701	882		610.462	44
610.468	37		610.468	113					610.379	148		610.706	872		610.468	57
610.474	39		610.474	126					610.385	161		610.712	929		610.474	54
610.479	45		610.479	108					610.391	173		610.718	893		610.479	60
610.485	60		610.485	101					610.396	187		610.723	849		610.485	34
610.49	45		610.49	109					610.402	183		610.729	901		610.49	44
610.496	42		610.496	102					610.408	159		610.734	847		610.496	40
610.502	35		610.502	108					610.413	197		610.74	840		610.502	45
610.507	45		610.507	104					610.419	186		610.746	821		610.507	50
610.513	50		610.513	107					610.424	226		610.751	812		610.513	57
610.518	37		610.518	104					610.43	219		610.757	718		610.518	33
610.524	63		610.524	120					610.436	214		610.762	709		610.524	44
610.53	58		610.53	113					610.441	244		610.768	748		610.53	47
610.535	37		610.535	97					610.447	245		610.774	723		610.535	28
610.541	61		610.541	87					610.452	219		610.779	701		610.541	38
610.547	50		610.547	102					610.458	213		610.785	713		610.547	43
610.552	49		610.552	100					610.464	253		610.791	744		610.552	63
610.558	41		610.558	118					610.469	240		610.796	706		610.558	57
610.563	67		610.563	112					610.475	257		610.802	732		610.563	41
610.569	59		610.569	134					610.481	276		610.807	715		610.569	60
610.575	68		610.575	113					610.486	243		610.813	678		610.575	56
610.58	39		610.58	120					610.492	293		610.819	679		610.58	31
610.586	49		610.586	135					610.497	263		610.824	650		610.586	38
610.592	73		610.592	119					610.503	267		610.83	663		610.592	47
610.597	48		610.597	146					610.509	350		610.835	697		610.597	41
610.603	60		610.603	136					610.514	323		610.841	704		610.603	56
610.608	60		610.608	148					610.52	283		610.847	666		610.608	51
610.614	47		610.614	144					610.526	259		610.852	670		610.614	37
610.62	50		610.62	156					610.531	300		610.858	626		610.62	54
610.625	49		610.625	167					610.537	313		610.864	591		610.625	58
610.631	44		610.631	171					610.542	320		610.869	566		610.631	39
610.637	65		610.637	199					610.548	302		610.875	549		610.637	50
610.642	65		610.642	198					610.554	292		610.88	610		610.642	51
610.648	72		610.648	222					610.559	299		610.886	597		610.648	70
610.653	80		610.653	235					610.565	245		610.892	570		610.653	68
610.659	71		610.659	310					610.571	319		610.897	592		610.659	55
610.665	76		610.665	364					610.576	312		610.903	595		610.665	62
610.67	69		610.67	479					610.582	290		610.908	590		610.67	82
610.676	76		610.676	639					610.587	297		610.914	597		610.676	72
610.682	109		610.682	928					610.593	287		610.92	585		610.682	75
610.687	71		610.687	1376					610.599	265		610.925	495		610.687	77
610.693	96		610.693	2435					610.604	251		610.931	518		610.693	91
610.698	134		610.698	4671					610.61	283		610.937	514		610.698	91
610.704	149		610.704	8392					610.616	235		610.942	503		610.704	134
610.71	274		610.71	15442					610.621	228		610.948	565		610.71	186
610.715	455		610.715	26827					610.627	229		610.953	500		610.715	255
610.721	946		610.721	44570					610.632	246		610.959	477		610.721	416
610.727	1943		610.727	70230					610.638	229		610.965	460		610.727	706
610.732	3635		610.732	103337					610.644	230		610.97	459		610.732	1231
610.738	6841		610.738	140513					610.649	204		610.976	427		610.738	2227
610.743	11840		610.743	177559					610.655	217		610.981	375		610.743	4244
610.749	18429		610.749	207005					610.661	210		610.987	426		610.749	7695
610.755	26248		610.755	223929					610.666	219		610.993	396		610.755	13139
610.76	34334		610.76	224828					610.672	199		610.998	401		610.76	21059
610.766	41249		610.766	213700					610.677	204		611.004	414		610.766	31104
610.771	46062		610.771	192877					610.683	190		611.01	380		610.771	42971
610.777	48099		610.777	166322					610.689	212		611.015	412		610.777	54237
610.783	48114		610.783	138437					610.694	174		611.021	393		610.783	63191
610.788	46919		610.788	111539					610.7	190		611.026	376		610.788	69117
610.794	43281		610.794	87941					610.706	205		611.032	374		610.794	69962
610.8	39053		610.8	68171					610.711	250		611.038	365		610.8	66301
610.805	34517		610.805	51866					610.717	237		611.043	347		610.805	60231
610.811	29233		610.811	39361					610.722	225		611.049	351		610.811	52566
610.816	24452		610.816	29894					610.728	243		611.054	388		610.816	43426
610.822	20177		610.822	22720					610.734	207		611.06	337		610.822	34136
610.828	16075		610.828	17535					610.739	235		611.066	366		610.828	26245
610.833	12683		610.833	13887					610.745	269		611.071	335		610.833	19928
610.839	9952		610.839	11444					610.751	230		611.077	290		610.839	14793
610.845	7685		610.845	9804					610.756	230		611.083	336		610.845	11094
610.85	5846		610.85	8345					610.762	266		611.088	323		610.85	8341
610.856	4615		610.856	7202					610.767	219		611.094	355		610.856	6497
610.861	3612		610.861	6014					610.773	233		611.099	310		610.861	4920
610.867	2887		610.867	5540					610.779	267		611.105	290		610.867	4300
610.873	2391		610.873	5002					610.784	294		611.111	298		610.873	3582
610.878	1969		610.878	4363					610.79	276		611.116	319		610.878	3018
610.884	1734		610.884	4185					610.796	315		611.122	324		610.884	2550
610.89	1588		610.89	3834					610.801	273		611.127	317		610.89	2222
610.895	1384		610.895	3404					610.807	302		611.133	316		610.895	1827
610.901	1234		610.901	3165					610.813	341		611.139	279		610.901	1728
610.906	1155		610.906	2932					610.818	334		611.144	255		610.906	1513
610.912	1123		610.912	2695					610.824	289		611.15	274		610.912	1403
610.918	995		610.918	2591					610.829	328		611.156	266		610.918	1262
610.923	915		610.923	2375					610.835	318		611.161	279		610.923	1197
610.929	874		610.929	2142					610.841	313		611.167	286		610.929	1062
610.935	812		610.935	1978					610.846	334		611.172	252		610.935	1003
610.94	695		610.94	1853					610.852	322		611.178	312		610.94	897
610.946	645		610.946	1707					610.858	314		611.184	254		610.946	817
610.951	640		610.951	1460					610.863	288		611.189	308		610.951	765
610.957	672		610.957	1201					610.869	286		611.195	263		610.957	726
610.963	534		610.963	1137					610.874	311		611.2	274		610.963	656
610.968	576		610.968	987					610.88	331		611.206	274		610.968	713
610.974	544		610.974	827					610.886	266		611.212	274		610.974	618
610.98	495		610.98	768					610.891	288		611.217	276		610.98	566
610.985	499		610.985	662					610.897	276		611.223	255		610.985	553
610.991	401		610.991	598					610.903	278		611.229	248		610.991	506
610.996	397		610.996	457					610.908	280		611.234	237		610.996	425
611.002	376		611.002	429					610.914	264		611.24	245		611.002	414
611.008	383		611.008	388					610.919	267		611.245	231		611.008	422
611.013	376		611.013	416					610.925	228		611.251	237		611.013	346
611.019	321		611.019	360					610.931	254		611.257	263		611.019	318
611.025	295		611.025	338					610.936	244		611.262	243		611.025	332
611.03	280		611.03	264					610.942	209		611.268	303		611.03	290
611.036	277		611.036	260					610.948	212		611.274	273		611.036	268
611.041	219		611.041	236					610.953	247		611.279	267		611.041	252
611.047	237		611.047	304					610.959	211		611.285	259		611.047	214
611.053	215		611.053	263					610.964	204		611.29	295		611.053	184
611.058	212		611.058	224					610.97	194		611.296	253		611.058	188
611.064	217		611.064	208					610.976	187		611.302	281		611.064	185
611.07	186		611.07	250					610.981	160		611.307	241		611.07	183
611.075	151		611.075	215					610.987	180		611.313	248		611.075	140
611.081	154		611.081	175					610.993	165		611.318	266		611.081	102
611.086	168		611.086	209					610.998	194		611.324	293		611.086	101
[truncated: 302,715+ more rows]
